# Supplementary material for: Modelling the Human Blood–Brain Barrier in Huntington Disease
Source: Int J Mol Sci. 2022 Jul 15;23(14):7813. doi: 10.3390/ijms23147813 (PMC9321930; doi:10.3390/ijms23147813)
Supplement: Supplementary file 1 [file ijms-23-07813-s001.zip]

Archive with 2 entries (2 files):
- ijms-1764856-supplementary.pdf
- Table S2_selected transcriptome results.xlsx
