# Supplementary material for: Modelling the Human Blood–Brain Barrier in Huntington Disease
Source: Int J Mol Sci. 2022 Jul 15;23(14):7813. doi: 10.3390/ijms23147813 (PMC9321930; doi:10.3390/ijms23147813)
Supplement: Supplementary file 1 [file ijms-23-07813-s001.zip › Table S2_selected transcriptome results.xlsx]

## Sheet: selection
		hiPSC derived brain-like microvascular endothelial cells (iBMEC)
		CPM									109Q vs 33Q		71Q vs 33Q		p value <0.05	0.05
	Gene	33Q_3	33Q_2	33Q_1	71Q_3	71Q_2	71Q_1	109Q_3	109Q_2	109Q_1	p value	Fold change	p value	Fold change	Fold change: Red:<0.5; Yellow:>0.5 and <2; Green:>2
	Enzymes
	ABAT	25.2666	20.1277	17.6307	17.5893	20.4765	13.372	16.7656	20.3802	20.2498	0.513182	0.910679	0.2747	0.81615
	ACE	0.7958	0.217989	1.3828	0.276562	0.453593	0.524393	0.355203	0.390675	0.578565	0.399826	0.552637	0.375307	0.523473
	ALDH16A1	63.7303	68.4487	58.7689	60.0692	60.5223	71.3174	58.3954	73.1213	66.6796	0.663857	1.03796	0.948251	1.00503
	ALDH18A1	124.012	102.31	111.592	99.6175	107.048	99.3724	97.4678	133.22	137.264	0.530532	1.08889	0.227254	0.905669
	ALDH1A1	0	0	0	0	0	0	0.852488	0.325562	0.361603	0.0943922	#DIV/0!	#DIV/0!	#DIV/0!
	ALDH1A2	0.0663166	0.145326	0.3457	0	0	0.196647	0.497285	0.26045	0.216962	0.312413	1.74883	0.322757	0.35283
	ALDH1A3	0.3979	0.217989	0.27656	0.663748	0.388794	0.786589	1.27873	2.27894	2.38658	0.0385829	6.6606	0.0987243	2.06077
	ALDH1B1	4.17795	5.08642	4.28668	8.13092	9.91425	9.57017	10.7982	10.4831	9.54631	0.000382404	2.27492	0.00460246	2.03788
	ALDH1L1	0.265267	0.0726632	0.20742	0.221249	0	0.0655491	0	0.0651124	0.433923	0.923511	0.915075	0.378716	0.525899
	ALDH1L2	0.331583	0.653968	0.41484	1.82531	0.971986	0.524393	0.923529	0.390675	1.08481	0.250833	1.7131	0.231119	2.37197
	ALDH2	118.574	122.147	102.535	76.1651	87.6731	76.8235	95.2655	109.714	111.229	0.318613	0.921206	0.0132633	0.701116
	ALDH3A1	0.7958	0.726632	0.3457	0.276562	0.323995	0.262196	0.213122	0.390675	0.216962	0.115329	0.439347	0.136581	0.461827
	ALDH3A2	0.331583	0.217989	0.20742	1.77	1.23118	1.17988	1.63394	0.846462	0.723206	0.100953	4.23201	0.022369	5.52325
	ALDH3B1	2.25477	2.17989	1.86678	2.15718	2.39756	2.75306	0.355203	0.976687	0.723206	0.00458739	0.326131	0.194384	1.1597
	ALDH3B2	13.5286	12.8614	10.6475	8.79466	8.68307	6.75156	9.09321	7.09726	7.88294	0.0191863	0.649973	0.0199477	0.654182
	ALDH4A1	22.2161	28.702	22.0556	24.1162	26.8268	25.4986	25.7878	28.2588	26.397	0.375802	1.10236	0.659356	1.04752
	ALDH5A1	17.0434	16.7852	15.9022	12.0028	13.219	13.4376	11.1534	14.9759	15.4766	0.179793	0.836622	0.00348748	0.777373
	ALDH6A1	6.3664	6.03104	6.15345	5.03342	6.6743	7.40705	4.04932	4.03697	3.90531	0.000369764	0.646416	0.814805	1.0304
	ALDH7A1	475.092	449.858	429.082	322.858	401.625	332.399	227.472	285.909	293.838	0.00339425	0.59616	0.0377504	0.780544
	ALDH8A1	0	0.0726632	0	0	0	0	0.355203	0	0	0.511869	4.88835	0.42265	0
	ALDH9A1	45.0953	54.2067	62.8482	71.4636	54.4312	61.8128	98.3203	77.028	69.934	0.0621276	1.51269	0.297222	1.15762
	ALDOA	2.71898	3.63316	2.83474	6.36092	5.63752	4.32624	6.96199	5.40433	4.62852	0.0470752	1.8499	0.0392446	1.77696
	ALDOC	3.71373	3.99647	3.24958	3.98249	3.62875	4.52289	6.39366	5.40433	6.14725	0.0042865	1.63737	0.314461	1.10715
	ALPL	34.7499	34.8057	34.5008	65.3792	69.659	56.7	80.276	109.649	113.037	0.0237324	2.91152	0.0165433	1.84264
	ANPEP	0.0663166	0.217989	1.65936	0.110625	0.194397	0.262196	0.781447	0.26045	0.216962	0.705652	0.647673	0.461693	0.291829
	CES1	2.65267	3.85115	3.87184	0.719061	0.777589	0.917687	6.67782	5.66478	6.07493	0.00743308	1.77507	0.0204544	0.232693
	CES1P2	0	0	0	0	0	0	0	0	0	#DIV/0!	#DIV/0!	#DIV/0!	#DIV/0!
	CES2	44.4321	38.6568	35.5379	34.4596	34.3435	23.2699	29.9792	32.4911	34.1353	0.0887555	0.814365	0.130792	0.776156
	CES3	1.45897	1.88924	1.79764	0.995622	0.842388	1.04879	0.923529	1.10691	1.73569	0.195871	0.731878	0.0156373	0.560995
	CES4A	0.729483	1.08995	1.17538	1.16156	0.971986	0.983236	0.426244	1.5627	0.940167	0.955235	0.978062	0.80499	1.04073
	COMT	39.9889	39.6014	28.9005	17.9765	21.6429	19.0092	16.4814	25.9148	23.2149	0.0388751	0.604762	0.0355815	0.540402
	CPE	1471.1	1446.72	1348.3	1237.84	1309.72	1073.69	800.628	908.188	1000.63	0.00299718	0.635107	0.0713865	0.848838
	CRYAB	0.331583	0.871958	0.622259	0.774373	0.71279	0.786589	2.20226	1.62781	2.4589	0.0106948	3.4445	0.440379	1.24534
	CYP11A1	0.0663166	0.508642	0.27656	0.553124	0.323995	0.196647	1.13665	0.455787	0.433923	0.230768	2.3797	0.677409	1.261
	CYP11B1	0	0	0	0	0	0	0	0.0651124	0.0723206	0.184624	#DIV/0!	#DIV/0!	#DIV/0!
	CYP11B2	0	0	0	0	0	0	0	0	0	#DIV/0!	#DIV/0!	#DIV/0!	#DIV/0!
	CYP17A1	0	0	0	0.0553124	0.0647991	0	0	0	0	#DIV/0!	#DIV/0!	0.186038	#DIV/0!
	CYP19A1	0.331583	0.363316	0.41484	0.442499	0.259196	0.393295	0.781447	0.716237	0.361603	0.19212	1.67543	0.940185	0.986709
	CYP1A1	34.0868	29.3559	31.4587	25.3331	20.8653	26.5474	8.3828	8.13906	10.7034	0.000483008	0.28688	0.0308489	0.766541
	CYP1A2	0	0	0.0691399	0	0	0	0	0.130225	0	0.706117	1.8835	0.42265	0
	CYP1B1	13.7275	11.6988	11.2007	31.6387	44.5817	25.7608	19.252	34.5747	29.9407	0.070305	2.28704	0.0568421	2.78432
	CYP20A1	34.4847	32.4078	37.059	39.1611	35.8987	31.6602	37.4384	36.2025	32.8335	0.684653	1.02427	0.739559	1.02663
	CYP21A2	0.265267	0.217989	0.13828	0.0553124	0.0647991	0	0	0.195337	0.144641	0.258861	0.546997	0.0271801	0.193249
	CYP24A1	1.32633	2.25256	2.55818	3.5953	3.69355	3.4741	4.33348	3.1254	1.80801	0.29282	1.50999	0.0494869	1.75376
	CYP26A1	12.0696	10.0275	13.6206	12.8878	15.3574	10.8811	19.0389	25.7845	22.564	0.0166925	1.88667	0.5331	1.09543
	CYP26B1	38.1984	38.0755	30.2833	13.5515	17.5605	13.7653	19.7493	22.8545	34.1353	0.138489	0.720168	0.00636541	0.421158
	CYP26C1	0.3979	0.145326	0.20742	0.608436	0.518392	0.72104	5.25701	6.05546	4.84548	0.00346082	21.5254	0.0212194	2.4617
	CYP27A1	6.30008	4.1418	4.90893	3.92718	4.01754	3.80185	2.69955	2.53939	2.16962	0.0454614	0.482616	0.19647	0.765208
	CYP27B1	0.0663166	0.145326	0	0.165937	0	0.0655491	0.0710407	0.26045	0	0.681148	1.56627	0.922719	1.09376
	CYP27C1	3.64742	4.50512	5.32377	7.19061	7.32229	9.04577	11.1534	7.94372	9.18471	0.0183171	2.09863	0.0131376	1.74816
	CYP2A13	0	0	0	0	0	0	0	0	0	#DIV/0!	#DIV/0!	#DIV/0!	#DIV/0!
	CYP2A6	0	0	0	0	0	0.0655491	0	0	0	#DIV/0!	#DIV/0!	0.42265	#DIV/0!
	CYP2A7	0	0	0	0	0	0	0	0	0	#DIV/0!	#DIV/0!	#DIV/0!	#DIV/0!
	CYP2B6	0	0	0	0	0	0	0.426244	0.0651124	0	0.342087	#DIV/0!	#DIV/0!	#DIV/0!
	CYP2C19	0.0663166	0.0726632	0.13828	0	0.194397	0.262196	0.142081	0.130225	0	0.97623	0.982134	0.531451	1.64681
	CYP2C8	0.530533	0.581305	0.760539	0.608436	0.71279	0.72104	0.568325	0.195337	0.433923	0.169785	0.639607	0.52327	1.09073
	CYP2C9	0.0663166	0.0726632	0.0691399	0	0.194397	0.196647	0	0	0.0723206	0.20059	0.347495	0.448296	1.87894
	CYP2D6	0.331583	0.726632	0.553119	0.387186	0.259196	0.393295	0.213122	0.195337	0.289282	0.109013	0.433021	0.23195	0.645227
	CYP2D7P1	0.132633	0.653968	0	0.110625	0	0.196647	0.0710407	0.130225	0.144641	0.538996	0.439748	0.511987	0.390632
	CYP2E1	0.0663166	0.653968	0.20742	0	0	0.393295	0.0710407	0.195337	0.144641	0.43456	0.443049	0.467792	0.423944
	CYP2F1	0	0	0	0	0	0	0	0	0	#DIV/0!	#DIV/0!	#DIV/0!	#DIV/0!
	CYP2G1P	0	0	0	0	0	0	0	0.0651124	0	0.42265	#DIV/0!	#DIV/0!	#DIV/0!
	CYP2J2	0.928433	0	0.27656	0.608436	0.129598	0.393295	0.284163	0.781349	1.37409	0.381856	2.02458	0.941571	0.938868
	CYP2R1	0.132633	0.145326	0.622259	1.05093	1.29598	1.31098	1.63394	0.5209	1.01249	0.128508	3.51839	0.0147199	4.06334
	CYP2S1	27.853	22.5256	25.4435	24.1162	23.9108	22.1556	21.8095	26.9566	27.3372	0.970212	1.00371	0.350161	0.925623
	CYP2U1	16.3802	17.2212	16.9393	13.8834	12.3118	13.5687	15.2027	14.9108	14.4641	0.00395666	0.882014	0.0069913	0.78677
	CYP2W1	0.0663166	0	0.0691399	0	0.0647991	0	0.142081	0.390675	0.144641	0.152131	5.00084	0.493123	0.478375
	CYP39A1	0.132633	0.145326	0.13828	0.442499	0.323995	1.44208	1.77602	0.26045	0.433923	0.289034	5.93502	0.234048	5.30602
	CYP3A4	0	0	0	0	0	0	0	0	0.216962	0.42265	#DIV/0!	#DIV/0!	#DIV/0!
	CYP3A43	0	0	0.0691399	0	0	0	0	0	0	0.42265	0	0.42265	0
	CYP3A7	1.06107	1.59859	1.86678	0.387186	0.71279	0.786589	0.284163	0.26045	0.650885	0.0248008	0.264115	0.0457591	0.416788
	CYP46A1	0.0663166	0.145326	0.0691399	0.387186	0.194397	0.524393	0.852488	0.586012	0.650885	0.0111851	7.44128	0.0938861	3.9389
	CYP4A11	0	0	0	0	0	0	0	0	0	#DIV/0!	#DIV/0!	#DIV/0!	#DIV/0!
	CYP4A22	0	0	0	0	0	0	0	0	0	#DIV/0!	#DIV/0!	#DIV/0!	#DIV/0!
	CYP4B1	0	0	0	0.0553124	0	0	0	0	0	#DIV/0!	#DIV/0!	0.42265	#DIV/0!
	CYP4F11	0	0	0	0	0	0	0	0	0	#DIV/0!	#DIV/0!	#DIV/0!	#DIV/0!
	CYP4F12	0	0	0	0	0	0	0	0	0	#DIV/0!	#DIV/0!	#DIV/0!	#DIV/0!
	CYP4F2	0	0	0	0	0	0	0	0	0	#DIV/0!	#DIV/0!	#DIV/0!	#DIV/0!
	CYP4F22	0	0	0	0	0	0	0	0	0	#DIV/0!	#DIV/0!	#DIV/0!	#DIV/0!
	CYP4F3	0	0.290653	0	0	0	0	0	0	0	0.42265	0	0.42265	0
	CYP4F35P	0	0	0	0.0553124	0.0647991	0	0	0.0651124	0	0.42265	#DIV/0!	0.186038	#DIV/0!
	CYP4F8	0	0	0	0	0	0	0	0.0651124	0	0.42265	#DIV/0!	#DIV/0!	#DIV/0!
	CYP4V2	0.729483	1.45326	1.52108	2.32312	1.87917	2.68751	5.11493	4.03697	5.42404	0.0037521	3.93538	0.0372071	1.86019
	CYP4X1	0	0	0.13828	0.165937	0.0647991	0.393295	1.20769	0.716237	0.867847	0.0183725	20.1893	0.233535	4.51281
	CYP4Z1	0	0	0	0	0	0	0	0	0	#DIV/0!	#DIV/0!	#DIV/0!	#DIV/0!
	CYP4Z2P	0	0	0	0	0	0	0	0	0	#DIV/0!	#DIV/0!	#DIV/0!	#DIV/0!
	CYP51A1	99.6739	98.3859	123.346	145.969	137.892	148.075	148.404	133.481	143.701	0.0313128	1.32414	0.0323842	1.3439
	CYP7A1	0	0	0.0691399	0	0	0	0	0	0.0723206	0.976166	1.046	0.42265	0
	CYP7B1	3.44847	3.12452	4.35582	4.0378	4.14714	4.39179	4.47556	3.1254	2.74818	0.779697	0.946961	0.271569	1.15079
	CYP8B1	0	0	0	0.276562	0	0	0	0	0	#DIV/0!	#DIV/0!	0.42265	#DIV/0!
	DDC	1.26002	1.74392	0.829679	0.387186	0.453593	0.655491	0.426244	0.651124	1.15713	0.196045	0.58287	0.0874732	0.390303
	DLST	75.0704	85.1612	80.3406	81.1985	87.6731	85.8038	106.064	80.4139	86.5677	0.295423	1.13498	0.259503	1.05862
	DPP10	1.85687	3.41517	2.48904	2.93155	3.49915	3.53965	11.0823	4.36253	4.04995	0.227294	2.51187	0.240975	1.28466
	DPP3	16.2476	21.9443	30.145	68.532	49.2473	53.9469	74.8769	31.6446	29.2175	0.265926	1.98632	0.0109123	2.51294
	DPP4	0.3979	0.799295	0.622259	1.93593	2.52716	2.42532	0.426244	0.5209	0.795526	0.881027	0.957798	0.00278126	3.78598
	DPP6	0	0	0	1.93593	2.20317	1.04879	0.497285	0.651124	0.506244	0.00807129	#DIV/0!	0.0383764	#DIV/0!
	DPP7	5.43796	5.23175	3.94098	6.63748	8.55347	5.70277	4.5466	6.18568	6.79813	0.30778	1.19984	0.113494	1.43003
	DPP8	2.05582	3.34251	4.63238	10.8412	8.29428	10.3568	16.2683	3.45096	3.25443	0.422473	2.29034	0.00387518	2.9402
	DPP9	3.31583	3.5605	6.98313	16.7043	11.923	11.4055	20.1045	6.57636	5.71332	0.314822	2.33733	0.0167741	2.88849
	ENO1	796.993	811.575	906.632	1398.24	1473.72	1334.97	1797.19	1764.16	1572.54	0.00175439	2.04114	0.000492119	1.67261
	ENO2	9.35065	9.95485	7.46711	11.0072	10.0439	11.9955	16.8366	20.6406	18.2971	0.00315342	2.08326	0.0946866	1.23434
	ENO3	12.1359	12.3527	9.88701	10.5093	11.5342	13.3065	18.1154	19.0128	20.4667	0.00190699	1.67545	0.789038	1.02834
	ENO4	1.79055	1.45326	1.7285	0.995622	1.61998	1.24543	1.27873	1.49759	0.578565	0.182038	0.674713	0.169158	0.776506
	ENPEP	2.85162	2.83386	4.21754	4.4803	3.36955	4.52289	7.03303	3.90675	3.25443	0.347668	1.43332	0.240336	1.24939
	EPHX1	22.2161	22.7436	28.7622	45.5221	35.2507	36.9041	41.0615	29.3657	25.5292	0.25058	1.3016	0.0240503	1.59623
	EPHX2	3.44847	5.59506	7.12141	11.1731	9.71986	13.6342	19.8914	10.418	7.7383	0.17928	2.35372	0.0174316	2.13593
	EPHX3	8.28958	10.4635	9.67959	11.1731	12.0526	7.2104	13.3556	13.7387	12.2222	0.0122829	1.3828	0.710505	1.07046
	EPHX4	0.99475	1.3806	1.3828	1.77	1.94397	2.16312	0.923529	0.911574	0.723206	0.0708683	0.680736	0.0152407	1.56383
	FTL	1467.65	1547.8	1328.87	1287.06	1489.28	1471.77	1407.96	1568.56	1807.44	0.346854	1.1012	0.742212	0.977854
	GAPDH	5924.53	5018.05	4788.08	5172.92	5477.01	5878.97	4615.51	5530.33	5615.84	0.983579	1.00197	0.552726	1.05074
	GGT1	4.50953	4.79577	5.32377	1.82531	2.72156	1.70428	0.994569	1.23714	1.51873	0.000544298	0.256369	0.00295637	0.42731
	GGT5	0.0663166	0	0.3457	0.0553124	0	0.0655491	0.142081	0.0651124	0	0.596361	0.502878	0.457538	0.293341
	GGT6	0.729483	0	0.27656	0.0553124	0	0.0655491	0.0710407	0.130225	0	0.333662	0.200057	0.299184	0.120135
	GGT7	5.9685	9.51887	7.60539	9.45841	9.78466	8.45583	11.7217	10.2227	7.15974	0.305448	1.26031	0.270633	1.19946
	G6PD	95.496	101.438	99.1467	110.072	115.018	112.548	111.25	124.69	117.955	0.0238425	1.19527	0.00392188	1.14036
	GPI	292.854	292.615	271.305	304.826	317.515	338.889	388.024	377.066	410.636	0.0014411	1.37227	0.052242	1.12192
	GPX1	274.153	326.258	264.322	362.075	383.286	375.137	265.337	266.701	266.574	0.370112	0.923535	0.0370059	1.29577
	GPX2	0.59685	0.363316	0.20742	0.165937	0.194397	0.131098	0.0710407	0.0651124	0	0.0880272	0.116611	0.18182	0.420896
	GPX3	20.2266	19.6191	16.7319	15.3768	16.5886	18.6815	22.2357	19.5337	19.5989	0.319149	1.08468	0.244447	0.895177
	GPX4	178.193	227.944	242.543	342.328	309.934	357.832	368.843	288.253	276.698	0.0611618	1.43953	0.0094609	1.55715
	GSTA4	15.7834	21.7263	28.9005	35.0127	24.818	29.4315	48.947	26.5659	25.1676	0.277889	1.51604	0.192206	1.34411
	GSTK1	98.8118	116.479	120.165	118.811	130.376	118.972	100.523	97.7989	107.468	0.270855	0.911564	0.242265	1.09749
	GSTM1	0	0	0	0	0	0	5.61221	3.32073	3.39907	0.0318033	#DIV/0!	#DIV/0!	#DIV/0!
	GSTM3	2.3874	2.10723	2.00506	2.37843	2.85116	1.90092	3.26787	3.19051	3.61603	0.00252662	1.54998	0.535852	1.09705
	GSTM4	5.70323	5.81305	5.04721	3.81655	3.36955	3.6052	12.4321	9.37619	11.065	0.0195727	1.98469	0.00533748	0.651511
	GSTM5	0	0	0	0.165937	0.0647991	0	0.426244	0	0.216962	0.223569	#DIV/0!	0.252188	#DIV/0!
	GSTO1	22.8792	23.6155	22.4705	19.7465	19.6989	18.026	12.219	15.4968	14.898	0.00769239	0.617902	0.00803802	0.833339
	GSTO2	3.91268	3.48783	2.83474	6.19498	6.47991	6.35826	2.6285	2.79984	1.66337	0.0919012	0.692871	0.00787195	1.85957
	GSTP1	1804.01	1611.38	1477.59	1122.67	1298.9	1203.02	994.072	1389.76	1475.77	0.134398	0.788805	0.028157	0.740774
	GSTT2	0.729483	0.363316	0.41484	6.74811	7.77589	6.09606	0.142081	0.716237	0.650885	0.998197	1.00104	0.00409671	13.6771
	GSTT2B	0.464216	0.653968	0.483979	6.36092	7.45189	5.83387	0.426244	0.195337	0.650885	0.506151	0.794217	0.00560158	12.2626
	GSTZ1	33.5562	42.508	39.4098	44.9689	42.1842	40.7715	38.0068	30.9935	28.205	0.19633	0.841794	0.252539	1.10782
	GOT1	12.1359	20.1277	26.9646	44.6371	34.8619	50.735	58.6086	34.2491	32.1103	0.106099	2.10994	0.0200688	2.19885
	HNMT	127.195	99.1852	93.5463	99.6729	110.094	79.7077	134.338	163.107	181.308	0.0404212	1.49644	0.500815	0.904813
	HMOX1	12.9981	13.37	13.828	26.4946	29.0948	24.0565	16.6946	18.557	18.5864	0.0104398	1.33938	0.0104366	1.98144
	HMOX2	75.5347	71.8639	62.7099	61.0648	61.7535	54.5368	50.581	76.3769	69.5724	0.636369	0.935375	0.084149	0.844113
	HSP90AA1	310.495	356.776	476.651	1078.92	820.032	976.616	1286.69	667.403	643.436	0.141684	2.27072	0.00494817	2.51378
	KLK6	17.1097	15.4046	14.1737	24.614	23.5221	22.2867	13.0715	9.11574	12.7284	0.0704336	0.747851	0.00229405	1.50837
	LDHB	291.992	375.814	442.703	710.819	483.336	711.339	979.296	553.586	500.024	0.172359	1.83061	0.0521481	1.71587
	LYPLA1	242.918	201.132	197.187	194.865	207.422	201.301	218.947	232.517	241.695	0.365445	1.08097	0.484293	0.941288
	LYPLA2	212.545	219.37	200.091	181.535	218.891	179.408	142.437	189.217	168.435	0.0667057	0.791271	0.309907	0.917451
	MSRA	10.3454	11.7714	12.6526	7.79904	10.951	9.63572	7.03303	7.68327	8.02758	0.0153341	0.654134	0.140303	0.816401
	NAT1	6.63166	4.9411	6.63743	5.91842	5.57272	6.75156	5.32805	5.209	5.56868	0.339358	0.884435	0.987911	1.00178
	NAT10	36.0763	38.8021	41.6914	63.7751	51.1912	58.7975	73.8113	62.1824	60.243	0.0150295	1.68343	0.0212347	1.49064
	NAT16	0	0	0	0.0553124	0	0.0655491	0	0	0	#DIV/0!	#DIV/0!	0.186416	#DIV/0!
	NAT2	0.0663166	0.0726632	0.483979	0.553124	0.194397	0.327745	0.923529	0.26045	0.289282	0.341568	2.36494	0.436872	1.72606
	NAT8	0	0	0	0	0	0	0	0	0	#DIV/0!	#DIV/0!	#DIV/0!	#DIV/0!
	NAT8B	0	0.0726632	0.13828	0	0	0.196647	0	0	0.0723206	0.389102	0.342844	0.954064	0.932229
	NAT8L	17.7065	15.5499	15.6256	13.109	12.571	12.1921	9.51945	11.1993	12.0775	0.00657204	0.670927	0.0238613	0.774766
	NAT14	130.776	116.697	86.9089	69.0851	85.5347	69.2854	56.8325	83.6695	83.7472	0.0880334	0.670637	0.0882005	0.669608
	NAT9	22.2161	24.1242	22.4705	18.9721	20.6061	15.9284	20.886	25.7845	26.6863	0.495229	1.06607	0.0665181	0.806657
	NQO1	15.717	20.6363	17.0084	15.5428	19.5045	19.4681	18.6837	18.1664	18.1525	0.746783	1.03075	0.855158	1.02162
	NQO2	14.3244	16.8579	15.6256	17.5893	17.2365	15.7318	14.3502	11.0691	8.82311	0.104372	0.731553	0.252803	1.08011
	MAOA	3.71373	3.12452	3.94098	2.82093	2.46236	3.01526	7.74343	4.94855	6.87045	0.0611118	1.81483	0.0556733	0.769865
	MAOB	0	0	0	0.165937	0.259196	0	0.0710407	0.390675	0.0723206	0.236086	#DIV/0!	0.202467	#DIV/0!
	MSRA	10.3454	11.7714	12.6526	7.79904	10.951	9.63572	7.03303	7.68327	8.02758	0.0153341	0.654134	0.140303	0.816401
	PHPT1	385.963	370.074	308.364	280.931	333.002	279.829	206.302	263.054	304.108	0.0603507	0.726667	0.1317	0.839687
	PDE10A	5.10638	5.01376	7.19055	9.29247	8.61827	8.98022	8.738	7.74838	8.82311	0.0456605	1.46207	0.038218	1.55343
	PDE12	22.2824	23.9788	22.2631	28.4859	24.5588	19.1403	21.7384	23.8963	20.6114	0.542665	0.966753	0.699327	1.05342
	PDE3A	153.589	148.451	157.639	120.581	97.3282	118.054	142.081	97.9942	95.4631	0.107638	0.729941	0.0205431	0.730864
	PDE3B	8.88643	8.71958	8.02023	7.68842	6.7391	9.83236	15.7	12.6969	12.5115	0.0321516	1.59635	0.673659	0.946681
	PDE4D	22.3487	25.9408	24.3373	15.9853	19.8933	15.2729	13.0715	15.8874	16.4168	0.00347322	0.62478	0.0187991	0.704307
	PDE5A	25.9961	21.7263	24.4755	18.4743	17.8197	16.1906	26.143	46.2949	42.7415	0.142587	1.59533	0.0179205	0.726955
	PDE6D	13.0644	15.5499	19.29	27.8774	24.4292	27.0062	26.214	23.8963	16.4168	0.162437	1.38875	0.0131754	1.65565
	PDE7A	129.45	126.434	131.712	128.214	125.581	113.924	110.823	119.351	122.945	0.068757	0.911052	0.267094	0.948718
	PDE8A	22.8129	27.176	26.5497	21.3506	21.3189	18.1571	9.94569	14.1294	19.4542	0.0387447	0.568723	0.04165	0.794717
	PDHA1	73.8767	80.6561	88.9139	111.288	101.087	100.487	144.923	101.12	105.082	0.113679	1.4423	0.0156999	1.28513
	PLCG1	53.0533	68.8847	73.7032	118.7	99.9201	104.157	147.623	104.831	101.321	0.055025	1.80828	0.00754676	1.64985
	PRRX1	0	0	0	0	0	0	0.426244	0.130225	0.144641	0.136136	#DIV/0!	#DIV/0!	#DIV/0!
	PRRX2	0.99475	0.217989	0.41484	0.884998	1.36078	1.11433	2.98371	3.32073	4.33923	0.00644103	6.53958	0.115836	2.06449
	REN	0	0	0	0.110625	0.194397	0	0	0	0	#DIV/0!	#DIV/0!	0.212658	#DIV/0!
	SULT1A1	0.265267	0.0726632	0	0.0553124	0.0647991	0.131098	0.0710407	0	0.0723206	0.503761	0.424234	0.75534	0.743378
	SULT1A2	0.663166	0.363316	0.13828	0.0553124	0.259196	0.0655491	0.284163	0.195337	0	0.276833	0.411672	0.221521	0.326296
	SULT1B1	0.0663166	0.0726632	0.13828	0.0553124	0	0	0	0	0.0723206	0.109824	0.260841	0.0690294	0.199497
	SULT1C2	0.132633	0	0	0.442499	0.259196	0.458844	0.781447	0	0	0.494972	5.89179	0.0151151	8.74998
	SULT1C3	0	0	0	0	0	0	0	0	0	#DIV/0!	#DIV/0!	#DIV/0!	#DIV/0!
	SULT1C4	4.50953	4.65044	5.73861	2.87624	2.91596	3.08081	6.1095	4.81832	3.39907	0.841663	0.961627	0.032626	0.59556
	SULT1E1	0.59685	0.871958	0.553119	0	0	0	0.355203	0.0651124	0.0723206	0.0210853	0.243647	0.0212279	0
	SULT2A1	0	0	0.20742	0	0	0	0	0	0	0.42265	0	0.42265	0
	SULT2B1	0.331583	0.217989	0.20742	0.663748	0.647991	0.393295	0.568325	0.911574	0.940167	0.0330176	3.19695	0.0514015	2.25238
	SULT4A1	1.39265	0.363316	0.760539	0.829685	0.971986	1.31098	1.70498	3.1254	2.24194	0.0462207	2.81037	0.593477	1.2369
	SULT6B1	0	0	0	0	0	0	0	0	0	#DIV/0!	#DIV/0!	#DIV/0!	#DIV/0!
	THOP1	103.918	92.2822	82.6914	89.606	110.418	94.9806	96.118	129.378	125.838	0.136039	1.25975	0.572559	1.05777
	TPMT	24.1393	29.5012	32.1501	46.3517	36.2227	42.5414	43.4058	28.389	31.0255	0.355065	1.1985	0.027657	1.45839
	TUBA1A	1708.91	1658.1	1540.3	1580.94	1774.07	1543.35	1339.76	1642.85	1652.24	0.486215	0.944477	0.974514	0.998175
	TUBA1B	3866.39	3628.65	3486.31	3907.21	4327.35	3966.51	3657.81	4571.48	4674.44	0.176969	1.17506	0.0789707	1.11107
	TUBA1C	644.067	485.753	470.151	474.359	545.608	452.748	401.522	597.407	521.287	0.755186	0.950151	0.545044	0.920463
	VDAC1	224.88	209.343	226.572	246.804	280.969	257.084	200.264	291.508	287.908	0.314372	1.17991	0.0353748	1.18775
	VDAC2	93.838	103.182	130.329	180.761	155.971	199.794	189.892	138.494	113.616	0.226637	1.35025	0.0147655	1.639
	VDAC3	62.9345	70.5559	94.0303	164.222	131.996	170.231	172.984	106.98	91.1962	0.18737	1.63132	0.00719675	2.05014
	Enzymes associated TCA cycle
	TKT	197.756	272.778	292.324	393.381	341.361	462.842	469.366	273.472	228.244	0.455473	1.27295	0.035184	1.56987
PHDC complex	DLD	66.0514	77.2409	91.887	121.355	110.677	120.414	136.753	94.3479	96.6203	0.141141	1.3935	0.0206411	1.49863
	DLAT	36.2089	36.7676	39.1332	48.0664	45.3593	46.6054	42.4113	53.6527	45.562	0.0901558	1.26328	0.00155221	1.24906
	PDHX	38.7952	43.4526	45.0101	45.7433	48.3401	46.3432	53.5647	44.602	42.3799	0.335768	1.10442	0.129215	1.10348
	PDHB	10.4117	13.152	16.801	26.9924	18.3381	26.9407	34.952	15.7572	16.1275	0.296528	1.65582	0.0444614	1.79045
	PDHA2	0	0	0	0.0553124	0	0.0655491	0	0	0.144641	0.42265	#DIV/0!	0.186416	#DIV/0!
	PDHA1	73.8767	80.6561	88.9139	111.288	101.087	100.487	144.923	101.12	105.082	0.113679	1.4423	0.0156999	1.28513
	PDK2	62.8682	53.9161	56.1416	40.9865	41.0178	39.1328	57.1167	55.9316	70.2956	0.558318	1.06025	0.0191228	0.700514
	PDK3	0.59685	1.16261	2.00506	3.42937	1.87917	2.68751	10.3009	1.82315	1.30177	0.384632	3.56641	0.081141	2.12406
	PDK4	0.265267	0.508642	0.483979	0.331874	0.259196	0.0655491	0	0	0.216962	0.0307945	0.172481	0.14507	0.522001
	PDP2	1.39265	0.871958	2.62732	3.04218	1.49038	2.62196	4.12036	2.0836	1.80801	0.316528	1.6378	0.340789	1.46252
	CS	16.9771	25.2868	32.8415	70.1361	42.3786	65.8113	114.304	38.1559	30.5916	0.309595	2.43727	0.0378865	2.37435
	ACO1	10.5443	16.2039	18.1147	32.1365	27.4748	29.1038	44.8267	31.1889	29.6514	0.0350202	2.35533	0.00927361	1.97747
	ACO2	91.517	112.773	111.246	126.499	113.139	129.525	136.753	106.85	102.623	0.474342	1.09726	0.10935	1.16996
ICDH	IDH1	131.241	137.115	142.981	189.777	147.807	224.899	248.358	159.265	162.577	0.209715	1.38621	0.149314	1.36745
	IDH2	145.565	139.295	147.13	194.368	201.979	179.277	205.592	188.566	204.884	0.00400672	1.3867	0.0114279	1.33249
	IDH3A	8.48853	8.93757	10.9932	13.5515	12.571	15.3385	13.4977	12.3714	12.5838	0.0332338	1.35305	0.0178174	1.4589
	IDH3B	3.71373	6.03104	7.46711	15.93	7.97028	14.6174	21.3122	7.87861	6.36421	0.326005	2.06572	0.0851649	2.23785
	IDH3G	193.048	160.15	131.504	118.092	126.553	122.839	107.982	150.475	161.998	0.426574	0.867451	0.156749	0.758164
KGDHC	DLD	66.0514	77.2409	91.887	121.355	110.677	120.414	136.753	94.3479	96.6203	0.141141	1.3935	0.0206411	1.49863
	DLST	75.0704	85.1612	80.3406	81.1985	87.6731	85.8038	106.064	80.4139	86.5677	0.295423	1.13498	0.259503	1.05862
	OGDH	156.176	147.143	137.519	141.544	147.288	131.754	167.159	174.827	183.188	0.0174427	1.19131	0.39346	0.954061
STH	SUCLG1	20.0276	21.0723	19.9123	25.9415	22.2261	27.7273	19.6072	21.5522	19.8158	0.987312	0.999394	0.0854789	1.24393
	SUCLG2	30.572	29.2106	31.5969	36.8933	31.1035	42.8036	47.171	28.3239	25.6738	0.677936	1.10713	0.191321	1.21253
	SUCLA2	3.1832	6.10371	8.02023	32.9662	13.9966	30.087	49.7285	9.76687	7.15974	0.354694	3.85131	0.0705815	4.45191
SHD	SDHB	10.9422	7.48431	8.08937	15.6534	11.9878	13.8964	9.09321	11.9807	10.1972	0.311231	1.17933	0.0290301	1.56652
	SDHC	131.373	151.575	154.389	171.026	178.781	182.358	167.301	147.87	154.621	0.309056	1.07421	0.0323126	1.21683
	SDHD	25.9298	37.8575	34.5008	45.9646	39.009	40.5093	34.6678	29.1053	29.8684	0.722255	0.952724	0.108735	1.27668
	SDHA	123.747	102.746	93.2698	90.6016	94.3474	79.9043	82.4072	117.528	122.8	0.952555	1.0093	0.168273	0.828282
	FH	48.2785	47.1584	52.8229	67.8129	65.123	73.8083	79.9918	68.4983	69.4277	0.012376	1.46984	0.00499797	1.39447
	MDH1	18.635	28.4113	43.1433	144.255	63.1143	128.017	232.658	49.811	36.3049	0.351749	3.53449	0.0711805	3.71868
	MDH2	111.279	117.133	130.951	181.037	161.803	193.829	202.963	160.893	145.654	0.087417	1.41781	0.00932877	1.49339
	RECEPTORS
	LDLR	101.862	102.237	109.725	98.2347	128.173	81.8053	86.3855	113.882	117.449	0.908684	1.0124	0.903936	0.982117
	LDLRAP1	22.4813	23.3249	23.1619	26.1627	26.0492	19.4025	21.4543	22.8545	21.8408	0.142265	0.959133	0.731932	1.03837
	LRP1B	0.829679	0.363316	0.464216	0.786589	0.388794	0.497811	0.426244	0	0.144641	0.12899	0.344485	0.978423	1.00964
	LRP2BP	0.41484	0.363316	0.265267	0.196647	0.647991	0.774373	0.710407	0.976687	0.506244	0.0949521	2.10206	0.389009	1.55164
	LRP1	23.0782	42.3626	39.8937	82.1388	54.82	55.4545	104.288	49.0297	40.4995	0.275254	1.84001	0.0638751	1.82669
	LRP2	39.7237	52.5355	43.5582	37.6124	32.9179	32.8401	30.1212	24.9381	25.8184	0.0265482	0.595489	0.0883621	0.761099
	LRP3	9.08538	12.2074	10.1636	18.1425	19.9581	21.369	20.3176	24.873	24.9506	0.00407979	2.22979	0.00203799	1.89054
	LRP4	10.5784	12.6434	10.8096	7.80034	6.8687	11.1731	10.9403	8.46462	7.3767	0.137147	0.786966	0.160497	0.759361
	LRP5	53.5175	54.788	46.1855	42.0927	41.5362	41.9514	51.4334	57.5594	63.0635	0.247997	1.1137	0.0688808	0.812865
	LRP5L	3.52614	2.32522	3.11688	1.50763	1.55518	1.82531	1.63394	3.38585	2.16962	0.40439	0.801651	0.0521035	0.545047
	LRP6	28.3835	37.2035	36.6442	49.7258	41.7306	46.4088	63.9366	42.1278	40.0656	0.186608	1.42941	0.0338454	1.34856
	LRP8	1.9895	2.68854	2.83474	3.42937	3.30475	4.26069	3.55203	4.94855	6.79813	0.100838	2.03636	0.0442889	1.46348
	LRP10	147.555	140.676	126.457	91.7632	119.878	93.9318	54.7724	85.0369	95.5355	0.0227681	0.567523	0.0352413	0.736876
	LRP11	8.88643	9.95485	10.1636	11.339	10.8862	12.1921	21.8805	17.5804	17.6462	0.0166181	1.96888	0.0306196	1.18661
	LRP12	2.52003	4.57778	6.08431	13.3856	7.19269	12.2577	14.9185	6.64147	5.93029	0.234766	2.08542	0.054626	2.49095
	LRPAP1	198.086	202.803	176.071	159.743	175.929	146.522	136.753	124.886	144.569	0.00668469	0.704049	0.055978	0.835752
	LRPPRC	110.486	97.4413	93.2412	140.996	107.307	125.725	162.967	124.235	130.249	0.0673958	1.38611	0.113595	1.24193
	VLDLR	46.289	38.8021	36.2293	25.3331	33.1771	26.9407	16.5525	32.4911	32.6889	0.11627	0.673691	0.038594	0.70434
	SCARB1	7.62641	8.86491	10.0944	20.6315	19.8933	24.5809	24.6511	19.664	19.6712	0.00858022	2.40679	0.00468988	2.4489
	SCARB2	91.7822	88.5037	76.607	57.0823	68.2334	56.0445	60.5977	66.4147	74.0563	0.0382093	0.782694	0.0148543	0.705976
	TFRC	20.4918	23.4702	30.7673	70.0254	54.2368	61.8128	67.5597	44.2765	28.9282	0.182572	1.88366	0.00400431	2.48999
	INSR	42.9732	49.3383	40.9308	36.0637	41.0826	35.0688	29.5529	35.7467	37.0281	0.0400623	0.767983	0.0955382	0.842188
	HBEGF	9.81486	7.41164	8.02023	4.09311	6.6743	4.85063	7.31719	11.1993	7.59366	0.853986	1.0342	0.0381966	0.618617
	FABP1	0	0	0	0	0	0	0.0723206	0.0651124	0.213122	0.136136	#DIV/0!	#DIV/0!	#DIV/0!
	FABP12	0	0	0	0	0	0	0.0723206	0	0	0.42265	#DIV/0!	#DIV/0!	#DIV/0!
	FABP2	0	0	0	0	0	0	0	0	0	#DIV/0!	#DIV/0!	#DIV/0!	#DIV/0!
	FABP3	4.83979	5.66773	6.03481	7.40705	8.68307	8.90529	6.43653	7.55304	7.17511	0.0332854	1.27943	0.0102174	1.511
	FABP4	0	0.0726632	0	0.0655491	0	0.110625	0.433923	0.716237	0.568325	0.0152429	23.65	0.442784	2.42453
	FABP5	37.6015	38.1482	35.5379	86.066	65.771	100.683	223.778	102.943	89.4605	0.140275	3.73969	0.0425003	2.26908
	FABP6	0	0	0	0	0	0	0	0	0	#DIV/0!	#DIV/0!	#DIV/0!	#DIV/0!
	FABP7	9.67959	10.8268	13.197	3.93295	4.40634	4.53561	15.6212	15.6921	14.4213	0.0458296	1.35697	0.0189727	0.382006
	FABP9	0	0	0	0	0	0	0	0	0	#DIV/0!	#DIV/0!	#DIV/0!	#DIV/0!
	CD36	0.19895	0.435979	0.27656	0.387186	0.647991	0.196647	0.852488	1.10691	1.37409	0.0191131	3.65719	0.522612	1.35144
	TGFBR1	24.7361	36.7676	50.1264	117.317	75.1669	114.514	141.442	54.8247	43.6816	0.298781	2.14949	0.0233169	2.75014
	TGFBR2	1.59022	0.508642	0.729483	3.21191	2.33277	3.81655	1.95266	1.17202	4.68868	0.255561	2.76252	0.0181538	3.30979
	TGFBR3	14.5885	14.46	15.3855	9.89791	8.22948	8.46279	7.15974	5.40433	6.60678	0.00059705	0.431446	0.00180126	0.59842
	EGFR	69.9641	67.7947	70.7993	102.936	91.0427	80.5598	68.4832	75.6607	72.0313	0.349982	1.03652	0.0739269	1.31637
	IGF1R	194.241	244.439	303.248	363.789	344.213	340.79	338.793	284.932	236.633	0.412332	1.15962	0.0765283	1.4136
	IGF2R	90.4559	106.234	86.978	88.4998	88.1915	78.9866	77.2922	84.0602	84.1088	0.153315	0.865313	0.256959	0.90133
	LEPR	4.04531	5.44974	6.43001	8.90529	6.15591	10.2257	9.44841	8.13906	7.30438	0.0331547	1.56306	0.103931	1.58787
	ADIPOR1	67.1788	69.9746	65.199	60.8989	68.4278	71.1208	67.9859	62.0522	62.6296	0.246251	0.95214	0.862942	0.990586
	ADIPOR2	105.245	84.2166	78.2664	66.6514	83.5908	59.7152	60.5267	86.86	93.1489	0.522905	0.898434	0.151415	0.78422
	MCR1	0	0	0.20742	0.165937	0	0.131098	0.497285	0.390675	0.289282	0.0250164	5.67565	0.746324	1.43205
	MCR2	33.0257	31.1725	35.8145	46.9602	43.6098	33.2989	104.288	126.383	118.967	0.00456514	3.49594	0.184713	1.23853
	TMEM30A	205.781	207.962	230.374	223.794	214.031	186.946	215.324	210.769	233.306	0.651711	1.02373	0.661155	0.969966
	TMEM30B	18.9002	22.0169	35.5379	39.7143	28.4468	39.4605	43.4058	22.4638	20.6837	0.726757	1.13208	0.181967	1.40764
	ATP transporters
	ABCA1	8.3559	8.57425	8.57335	7.79904	8.68307	7.14485	20.8149	14.7154	11.282	0.125543	1.83553	0.294456	0.92642
	ABCA10	0	0	0	0.110625	0.0647991	0.196647	0.142081	0	0.216962	0.200701	#DIV/0!	0.0849132	#DIV/0!
	ABCA12	13.7275	15.9132	17.8381	10.1775	12.7654	10.619	1.98914	3.6463	5.641	0.00170235	0.237504	0.038307	0.706879
	ABCA13	2.18845	2.17989	1.45194	1.05093	2.00877	0.917687	1.84706	1.23714	1.59105	0.280258	0.803268	0.226139	0.683368
	ABCA17P	0	0	0	0	0	0	0	0	0	#DIV/0!	#DIV/0!	#DIV/0!	#DIV/0!
	ABCA2	3.38215	3.05185	4.01012	4.14843	3.23995	3.7363	5.82533	7.68327	7.44902	0.0137958	2.00664	0.587191	1.06516
	ABCA3	11.5391	12.7887	9.54131	8.5181	6.6095	8.06254	8.52488	7.68327	11.065	0.188815	0.805253	0.0425783	0.684699
	ABCA4	3.38215	5.5224	4.97807	4.59093	3.88794	3.40855	3.48099	2.79984	2.38658	0.095847	0.624335	0.427306	0.856281
	ABCA5	1.1937	1.81658	2.97302	3.53999	1.16638	1.70428	3.8362	0.911574	1.01249	0.949848	0.962723	0.880997	1.07142
	ABCA6	0	0	0	0	0	0	0	0.0651124	0	0.42265	#DIV/0!	#DIV/0!	#DIV/0!
	ABCA7	0.99475	1.30794	0.829679	0.829685	1.36078	1.17988	2.06018	1.75804	1.80801	0.0111372	1.79616	0.724629	1.07598
	ABCA8	0	0	0	0	0	0	0.0710407	0	0	0.42265	#DIV/0!	#DIV/0!	#DIV/0!
	ABCA9	0.132633	0.145326	0.20742	0	0	0.0655491	0	0.0651124	0.0723206	0.0236386	0.283146	0.0117669	0.135047
	ABCB1 (Pgp)	0.132633	0.0726632	0.20742	0.497811	0.453593	0.196647	0.213122	0.130225	0.578565	0.342955	2.23377	0.10556	2.7817
	ABCB10	41.1163	34.3697	36.4367	30.5324	37.6482	31.1358	28.5583	43.4951	44.6941	0.794069	1.04311	0.23875	0.887366
	ABCB11	0.0663166	0.145326	0	0.110625	0	0	0	0	0	0.235068	0	0.579886	0.522695
	ABCB4	3.44847	1.81658	2.00506	2.98687	3.11035	2.75306	5.39909	4.36253	5.71332	0.0157255	2.12857	0.415142	1.21735
	ABCB5	0	0	0	0	0	0	0	0	0	#DIV/0!	#DIV/0!	#DIV/0!	#DIV/0!
	ABCB6	8.28958	7.77496	6.98313	6.58217	9.00707	7.86589	2.20226	6.31591	5.56868	0.132703	0.611205	0.875231	1.01768
	ABCB7	29.6435	34.297	39.4789	45.3008	37.1947	39.7227	41.843	35.7467	31.9657	0.639565	1.05933	0.168993	1.18177
	ABCB8	11.3401	12.0621	8.22765	7.96498	13.6078	9.76681	4.61764	10.1575	14.3195	0.801467	0.919847	0.964644	0.990822
	ABCB9	0.0663166	0.290653	0.13828	0.331874	0.129598	0.196647	0.213122	0.130225	0.0723206	0.753318	0.83931	0.574958	1.32887
	ABCC1 (MRP1)	53.8491	50.7916	50.4721	42.3693	44.5169	38.0185	43.619	43.9509	48.2378	0.0288364	0.875541	0.0174234	0.805251
	ABCC10 (MRP7)	12.9317	17.7298	16.8701	22.6228	18.8565	19.9269	24.438	17.4501	14.1748	0.462378	1.17949	0.0716906	1.2919
	ABCC11	0.19895	0.145326	0	0.221249	0.129598	0.0655491	0.142081	0.130225	0.216962	0.5166	1.42115	0.764659	1.20948
	ABCC12	0	0	0	0	0	0	0	0	0	#DIV/0!	#DIV/0!	#DIV/0!	#DIV/0!
	ABCC2 (MRP2_cMOAT)	0.19895	0	0.13828	0.110625	0.259196	0	0.355203	0.130225	0.0723206	0.525206	1.65391	0.915134	1.09664
	ABCC3 (MRP3)	0	0.290653	0.41484	0.110625	0.259196	0.196647	0.497285	0.846462	1.01249	0.0503858	3.33984	0.750016	0.80294
	ABCC4 (MRP4)	0.0663166	0.0726632	0.0691399	1.88062	0.388794	1.57318	4.97285	0.0651124	0.144641	0.414358	24.902	0.116746	18.4634
	ABCC5 (MRP5)	6.7643	7.26632	9.47217	20.6315	11.8582	15.5351	27.2796	9.4413	9.32935	0.334309	1.95935	0.0727755	2.04337
	ABCC6 (MRP6)	0	0.145326	0.622259	0.553124	0.129598	0.196647	2.69955	1.43247	1.08481	0.0794997	6.79641	0.879688	1.14563
	ABCC8	0	0.0726632	0.41484	0.276562	0	0	0.994569	0.911574	0.867847	0.020252	5.6902	0.680864	0.567303
	ABCC9	0	0	0	0	0	0	0	0	0	#DIV/0!	#DIV/0!	#DIV/0!	#DIV/0!
	ABCD1	24.8687	25.4321	22.1939	17.9212	17.8197	17.1083	15.2027	17.1246	17.4293	0.00489319	0.686347	0.0174892	0.729008
	ABCD2	0	0	0.13828	0.331874	0.0647991	0.196647	0.213122	0.130225	0.0723206	0.208724	3.00599	0.182359	4.29072
	ABCD3	57.5628	58.8572	58.8381	56.5845	56.5696	74.5949	77.7185	51.5691	53.5895	0.791066	1.04347	0.560109	1.07127
	ABCD4	43.9679	46.6498	34.4317	31.1409	36.0931	28.9071	30.9737	38.3512	40.6442	0.349755	0.879406	0.104242	0.768825
	ABCE1	93.9044	84.9432	101.912	168.979	163.488	165.774	194.367	155.423	154.621	0.0193665	1.7966	0.0022333	1.77462
	ABCF1	66.383	82.9813	94.7217	126.444	124.609	111.433	117.999	128.206	105.009	0.029925	1.4389	0.0223324	1.48508
	ABCF2	61.0113	59.5838	68.5868	86.6745	77.4997	89.0812	107.129	85.102	91.1962	0.0269482	1.49817	0.0101995	1.33869
	ABCF3	30.5057	31.0272	31.7352	31.9705	29.0948	33.3645	44.5425	36.9188	36.5219	0.0847866	1.26499	0.791415	1.01246
	ABCG1	0	0.0726632	0	0.221249	0	0.196647	0.142081	0.195337	0.0723206	0.0676568	5.63889	0.236799	5.75115
	ABCG2 (BCRP)	164.399	186.599	193.661	143.978	151.565	162.889	116.862	120.849	131.913	0.00996392	0.678633	0.0615953	0.841687
	ABCG4	0	0	0	0.221249	0.129598	0	0.142081	0	0.216962	0.200701	#DIV/0!	0.210013	#DIV/0!
	ABCG5	0	0	0	0	0	0	0	0	0	#DIV/0!	#DIV/0!	#DIV/0!	#DIV/0!
	ABCG8	0	0	0	0	0	0	0	0	0	#DIV/0!	#DIV/0!	#DIV/0!	#DIV/0!
	Tight junction
	CDH1 (E-cadherin)	389.942	461.629	499.674	488.353	472.45	452.158	388.095	351.607	325.804	0.0778047	0.788537	0.595385	1.04567
	CDH10	12.9981	12.4254	10.5784	4.9228	3.75834	5.37502	10.8692	9.4413	14.1748	0.770009	0.957877	0.00204686	0.390429
	CDH11	7.02956	9.22822	7.46711	14.0493	10.7566	11.4711	36.5859	50.1366	40.2102	0.011852	5.35019	0.0315869	1.52907
	CDH12	0	0.0726632	0	0	0	0.0655491	0.0710407	0.0651124	0.289282	0.247468	5.8549	0.945573	0.902095
	CDH13	0.530533	0.508642	0.622259	0.442499	0.323995	1.11433	0.213122	0.130225	0.144641	0.00121482	0.293715	0.795348	1.13205
	CDH15	0.729483	0.653968	0.483979	0.608436	1.16638	0.72104	1.13665	0.846462	2.24194	0.203005	2.26249	0.348243	1.33652
	CDH16	0.0663166	0	0	0	0.0647991	0	0	0	0	0.42265	0	0.987725	0.977116
	CDH17	0	0.0726632	0.41484	0	0.0647991	0.262196	0.497285	0	0.0723206	0.898526	1.16841	0.743172	0.670756
	CDH18	1.32633	1.16261	1.31366	1.27218	1.29598	1.63873	2.98371	1.23714	0.361603	0.768265	1.20508	0.380716	1.10632
	CDH19	0	0	0	0	0.0647991	0	0	0	0	#DIV/0!	#DIV/0!	0.42265	#DIV/0!
	CDH2 (N-cadherin)	226.007	200.623	215.509	243.485	247.597	253.544	311.087	325.627	369.197	0.0106606	1.5665	0.0302195	1.1596
	CDH20	9.21801	10.1728	9.74873	1.21687	1.23118	1.70428	2.20226	1.17202	1.88033	4.48764e-05	0.180326	7.60088e-05	0.142498
	CDH22	0.0663166	0.0726632	0.0691399	0.110625	0.323995	0.0655491	0.568325	0.325562	0.144641	0.15277	4.99005	0.346367	2.40328
	CDH23	0.0663166	0	0	0.0553124	0	0.0655491	0.142081	0.390675	0.0723206	0.199594	9.12405	0.578034	1.82249
	CDH24	5.43796	10.1728	10.5784	12.5006	12.7654	14.2897	19.6783	16.8641	14.3918	0.0216386	1.94485	0.102012	1.51038
	CDH26	0.132633	0	0	0.110625	0.0647991	0	0.284163	0.130225	0	0.386618	3.12431	0.808083	1.32262
	CDH3 (P-cadherin)	892.357	843.619	806.656	804.739	735.664	726.022	747.632	758.234	794.152	0.0619193	0.904582	0.0585067	0.89137
	CDH4	0	0	0	5.64186	8.42388	4.78508	8.31176	13.7387	15.2596	0.0275653	#DIV/0!	0.0292208	#DIV/0!
	CDH5 (VE-cadherin)	21.6192	21.2176	21.5717	19.9678	19.6341	22.68	10.7271	13.0876	10.5588	0.00564703	0.53368	0.539744	0.966982
	CDH6	0.530533	0.290653	0.829679	4.42499	2.85116	4.26069	151.032	120.653	123.596	0.00538169	239.439	0.0154517	6.98836
	CDH7	7.42746	8.2836	7.74367	2.65499	2.59196	2.49087	7.95655	5.33922	6.21957	0.224073	0.832043	0.00166719	0.329904
	CDH8	23.4098	29.8646	29.3845	44.7477	36.6763	49.6207	44.2583	28.8448	27.1202	0.400298	1.21249	0.0312774	1.58537
	CDH9	0	0	0	0.0553124	0	0	0.284163	0	0	0.42265	#DIV/0!	0.42265	#DIV/0!
	CLDN1	2.25477	1.45326	3.31872	2.93155	2.91596	2.09757	7.81447	13.869	11.7159	0.0296363	4.75318	0.648748	1.13069
	CLDN10	51.3291	44.0339	41.2765	24.614	27.9932	23.401	21.5964	29.3657	29.6514	0.00985482	0.589972	0.0106052	0.556268
	CLDN11	7.09588	7.33898	8.02023	2.87624	3.36955	4.06404	4.47556	3.25562	2.60354	0.00749505	0.46024	0.000973051	0.459131
	CLDN12	68.1072	59.2205	50.0573	44.9689	51.7744	42.8036	35.3783	52.6109	60.46	0.353199	0.836875	0.120754	0.78669
	CLDN15	8.82011	11.2628	7.81281	11.2837	11.3398	8.78358	11.2955	15.2363	15.0427	0.0526767	1.49035	0.429124	1.12588
	CLDN16	0.19895	0	0	0	0.129598	0	0	0	0	0.42265	0	0.786978	0.651411
	CLDN17	0	0	0	0	0	0	0	0	0	#DIV/0!	#DIV/0!	#DIV/0!	#DIV/0!
	CLDN18	0	0	0	0	0	0	0	0	0	#DIV/0!	#DIV/0!	#DIV/0!	#DIV/0!
	CLDN19	11.4728	11.8441	11.1315	6.19498	6.9983	9.96346	8.0276	7.03214	9.61864	0.0414827	0.716387	0.0771769	0.672215
	CLDN2	0	0	0	0	0	0	0	0	0	#DIV/0!	#DIV/0!	#DIV/0!	#DIV/0!
	CLDN20	0	0	0	0	0	0	0	0	0	#DIV/0!	#DIV/0!	#DIV/0!	#DIV/0!
	CLDN22	1.1937	0.508642	0.41484	0.884998	0.777589	1.37653	0.355203	1.30225	0.795526	0.776101	1.15861	0.377547	1.43545
	CLDN23	6.3664	7.48431	9.26475	10.2328	7.38709	8.52138	6.1095	6.38102	5.49636	0.171897	0.778132	0.441473	1.1309
	CLDN24	0.862116	0.653968	0.553119	0.719061	0.583191	0.589942	0.710407	0.5209	0.867847	0.944802	1.01447	0.60199	0.914455
	CLDN25	0	0.0726632	0	0	0	0	0	0	0	0.42265	0	0.42265	0
	CLDN3	77.9884	82.836	71.9055	42.4799	45.6185	45.6222	37.5805	42.9091	49.3949	0.0018534	0.558091	0.00503085	0.574574
	CLDN4	79.9115	119.822	125.973	134.962	140.225	128.935	94.271	92.1992	67.5474	0.243155	0.779898	0.207704	1.24076
	CLDN5	0	0.0726632	0	0	0	0	0	0	0	0.42265	0	0.42265	0
	CLDN7	127.129	140.531	145.954	152.662	157.85	160.202	118.922	120.067	88.7373	0.0890935	0.792349	0.061161	1.13805
	CLDN8	0.132633	0.435979	0.0691399	0.387186	0.129598	0.196647	0.0710407	0	0	0.233969	0.111392	0.863982	1.11867
	CLDN9	3.1832	4.43245	3.457	2.59968	2.98076	1.96647	1.77602	2.27894	2.67586	0.0409153	0.607877	0.074649	0.681581
	CLDND1	19.4971	24.4148	34.57	80.2029	59.6799	68.6299	73.4561	43.1044	37.2451	0.142369	1.95976	0.00541734	2.65683
	ESAM	0.464216	0.290653	0.760539	0.608436	1.23118	0.589942	0.213122	0.130225	0.433923	0.219421	0.512911	0.302246	1.60324
	JAM2	0.19895	0.290653	0.41484	1.49343	1.10158	1.90092	1.9181	0.781349	0.433923	0.237686	3.46442	0.0282766	4.97095
	JAM3	23.1445	20.7817	26.2732	37.0593	35.8987	36.3142	68.9805	51.7644	57.6395	0.0128314	2.54111	0.0117565	1.5566
	LAMP1	8.09063	13.0067	10.7858	21.5165	16.5886	21.1068	32.1814	13.0225	9.18471	0.402761	1.70587	0.0130686	1.85715
	LAMP2	267.853	243.204	304.354	254.381	272.674	259.837	171.421	204.648	202.208	0.0270792	0.709186	0.652539	0.965026
	OCLN	72.683	77.6769	74.9477	66.2089	66.743	63.9759	70.0461	64.3311	62.1957	0.0340433	0.872464	0.0089464	0.87404
	PECAM1	0	0	0	0	0	0	0	0	0	#DIV/0!	#DIV/0!	#DIV/0!	#DIV/0!
	MCAM	10.7433	11.3355	16.317	22.7334	24.6236	22.7455	38.9303	28.6495	21.4792	0.066321	2.3195	0.0177821	1.82579
	VCAM1	0.729483	0.435979	0.3457	0.331874	0.907187	0.196647	1.84706	5.01366	1.73569	0.157584	5.68861	0.925142	0.950069
	ICAM1	0	0	0	0.331874	0.194397	0.196647	0.284163	0.0651124	0	0.308284	#DIV/0!	0.0337891	#DIV/0!
	ICAM2	0.132633	0.726632	2.21248	0.110625	0	0	0	0	0	0.239675	0	0.251321	0.0360137
	ICAM3	0	0	0	0	0	0.0655491	0	0	0	#DIV/0!	#DIV/0!	0.42265	#DIV/0!
	ICAM4	0.0663166	0	0.27656	0	0	0.0655491	0.213122	0	0.144641	0.964526	1.04342	0.383938	0.191174
	ICAM5	0	0	0	0	0.0647991	0	0	0	0.0723206	0.42265	#DIV/0!	0.42265	#DIV/0!
	RAB12	86.9411	76.8776	75.5699	67.0386	76.0093	68.5643	63.0131	72.7957	78.8294	0.234831	0.89661	0.115357	0.883969
	TJP1 (ZO-1)	9.48328	10.1002	10.9241	13.8834	13.867	14.4208	10.3719	5.66478	5.93029	0.197286	0.720051	0.0047664	1.38232
	TJP2 (ZO-2)	138.801	140.894	118.713	119.585	140.355	125.33	110.681	170.139	129.309	0.851378	1.02942	0.665887	0.967024
	MARVELD1	93.7717	84.0713	88.7065	84.4066	80.9988	75.5125	62.7289	69.8657	81.3606	0.0641565	0.802685	0.0891097	0.90384
	MARVELD2 (tricellulin)	123.415	109.649	100.184	68.6426	74.9077	70.2686	30.6185	40.1744	41.6566	0.00237235	0.337435	0.021133	0.641622
	MARVELD3	12.3349	12.4254	12.5835	11.9475	14.4502	15.3385	9.09321	8.92041	7.81062	0.00904122	0.691527	0.285712	1.11762
	ILDR1	1.1937	3.12452	1.65936	1.27218	1.16638	1.50763	1.27873	1.75804	0.795526	0.351621	0.641112	0.364363	0.660167
	ILDR2	2.91793	1.59859	1.59022	4.9228	5.05433	4.85063	6.8199	8.20417	7.59366	0.000797751	3.70373	0.0206836	2.4281
	LSR (angulin-1)	53.7828	51.8815	50.2647	40.3227	60.1983	47.1298	30.5475	49.2901	47.5146	0.249878	0.816732	0.684625	0.94691
	Integrins
	ITFG1	30.5057	43.4526	54.0674	58.6311	50.8673	63.1893	53.7067	42.5835	40.4272	0.738003	1.06789	0.147766	1.34885
	ITFG2	25.7309	36.4042	31.8735	29.3155	22.3557	32.3157	38.504	25.1985	22.4194	0.680581	0.916107	0.478226	0.893396
	ITFG3	71.4893	79.4935	77.1602	108.799	90.9131	76.758	115.796	91.3528	86.7124	0.127953	1.28806	0.219753	1.21183
	ITGA1	2.58635	3.48783	2.90388	5.08874	3.82314	6.35826	11.2955	11.2645	9.04007	0.00506604	3.51969	0.089723	1.70083
	ITGA10	0.132633	0.145326	0.13828	0.0553124	0.323995	0	0.0710407	0.390675	0	0.911162	1.10925	0.913363	0.911273
	ITGA11	0.132633	0	0	0.829685	0.453593	0.327745	0.852488	0.390675	0.361603	0.0815748	12.0993	0.0721225	12.1465
	ITGA2	11.738	15.2593	20.258	33.8512	34.0843	34.6755	26.9955	23.3754	9.47399	0.530243	1.26641	0.0167135	2.17142
	ITGA2B	0.59685	0.363316	0.483979	0.331874	0.647991	0.524393	0.497285	1.23714	1.59105	0.186764	2.30273	0.869797	1.04162
	ITGA3	41.7795	43.2346	43.6273	61.7286	52.0984	52.046	60.8819	61.7917	60.8939	7.97653e-05	1.42697	0.0572383	1.28942
	ITGA4	0	0.145326	0.20742	0.553124	0.453593	0.327745	0.923529	0.5209	0.723206	0.0187825	6.14503	0.0218679	3.78307
	ITGA5	61.7408	58.7845	50.6104	76.7735	85.0164	53.7502	64.576	133.806	104.72	0.156442	1.77112	0.250145	1.25947
	ITGA6	49.0743	58.1305	74.5328	78.4329	76.2685	86.2626	65.1443	63.0288	54.5297	0.971131	1.00531	0.10275	1.32589
	ITGA7	3.979	5.66773	4.21754	7.96498	7.77589	7.86589	12.29	10.8087	9.18471	0.00782455	2.32853	0.0243817	1.70271
	ITGA8	0.862116	0.435979	0.622259	0.829685	0.647991	0.589942	0.994569	2.0836	1.37409	0.103992	2.31846	0.752428	1.07669
	ITGA9	32.4288	34.8783	30.629	30.7537	26.1788	22.6144	38.7882	47.7925	48.3101	0.0429269	1.37734	0.103905	0.812232
	ITGAD	0	0	0	0	0	0	0	0	0	#DIV/0!	#DIV/0!	#DIV/0!	#DIV/0!
	ITGAE	3.1832	4.86843	5.46205	9.12654	6.6743	11.4711	26.7823	5.86012	7.30438	0.321192	2.95603	0.0611425	2.0181
	ITGAL	0	0	0	0.0553124	0	0	0.213122	0	0	0.42265	#DIV/0!	0.42265	#DIV/0!
	ITGAM	0.0663166	0.145326	0.0691399	0.0553124	0.129598	0	0	0	0	0.0686707	0	0.526599	0.658553
	ITGAV	74.8052	102.455	112.767	156.423	181.178	141.389	138.245	167.795	111.084	0.109048	1.43822	0.0177987	1.65154
	ITGAX	0	0	0	0	0	0.0655491	0	0	0	#DIV/0!	#DIV/0!	0.42265	#DIV/0!
	ITGB1	442.664	442.955	464.205	446.481	459.62	453.403	491.601	404.218	459.236	0.952767	1.00388	0.715945	1.00717
	ITGB1BP1	27.2561	26.958	27.5868	23.1759	25.466	24.3843	23.1593	25.0032	25.0229	0.03469	0.894676	0.0395085	0.892729
	ITGB1BP2	0.59685	0.435979	0.691399	0.497811	0.388794	0.131098	0.568325	0.5209	0.795526	0.660575	1.0931	0.157803	0.590237
	Angio factors
	NOTCH1	41.5805	43.8159	37.8887	29.4262	39.009	22.3522	20.1045	39.3279	28.422	0.159118	0.712612	0.142733	0.736402
	NOTCH2	54.5786	60.9644	71.0758	98.1241	78.4716	75.3159	144.568	109.128	97.7774	0.047891	1.88338	0.0734022	1.34987
	NOTCH2NL	12.6002	14.5326	14.1045	20.1337	19.1805	15.0763	22.733	22.3336	21.3346	0.00053981	1.61022	0.0914845	1.31896
	NOTCH3	314.54	314.849	248.627	158.636	176.124	156.728	179.307	209.597	230.558	0.0381342	0.705524	0.0214739	0.55977
	NOTCH4	0	0	0	0	0	0	0	0	0	#DIV/0!	#DIV/0!	#DIV/0!	#DIV/0!
	VEGFA	9.35065	7.92029	7.67453	8.73935	10.1735	6.22716	12.5742	16.799	17.14	0.0282822	1.86459	0.962607	1.0078
	VEGFB	14.7886	19.2557	16.801	19.5806	22.0965	23.2044	14.9896	16.799	20.2498	0.853257	1.02346	0.051351	1.27605
	VEGFC	3.64742	3.99647	3.59528	2.21249	2.85116	2.81861	4.83077	4.29742	4.99012	0.0249628	1.25617	0.0156096	0.701321
	SMAD1	7.5601	11.3355	17.0776	37.5571	20.8005	42.5414	43.9742	16.4734	13.7409	0.316766	2.06233	0.0647025	2.80484
	SMAD2	81.3705	102.528	88.2917	78.8754	80.7396	83.1818	95.9759	94.1526	90.8346	0.688689	1.03223	0.253874	0.892012
	SMAD3	99.0107	110.303	101.29	113.888	188.63	89.2123	81.3416	159.07	125.259	0.501379	1.17729	0.461479	1.26119
	SMAD4	61.8071	68.3034	68.7251	70.5786	58.9023	76.0369	85.675	65.1776	53.2279	0.872538	1.02638	0.716169	1.03361
	SMAD5	46.1564	50.6462	61.6037	74.561	62.8551	70.9241	87.8063	60.7499	58.7966	0.218353	1.30899	0.0483257	1.31523
	SMAD6	17.375	14.242	13.828	12.224	9.65506	12.9132	21.8095	16.3432	24.2997	0.121833	1.37424	0.0774065	0.765592
	SMAD7	41.1826	36.3316	39.548	34.5702	36.4171	26.6785	40.5642	49.6157	41.6566	0.222005	1.12621	0.149992	0.834306
	SMAD9	0.132633	0.145326	0.13828	0.663748	0.388794	0	0.568325	1.0418	0.795526	0.0398866	5.77949	0.385494	2.52869
	ANGPT1	0.0663166	0.581305	0.13828	0.387186	0.518392	0.786589	3.97828	3.84163	2.74818	0.00673078	13.4471	0.210689	2.15315
	ANGPT2	0.19895	0.145326	0.13828	1.49343	1.03678	1.44208	0.710407	0.26045	0.144641	0.345731	2.31164	0.0138503	8.23179
	ANGPT4	0	0	0	0	0	0.0655491	0	0	0.0723206	0.42265	#DIV/0!	0.42265	#DIV/0!
	Moelcular Determinants
	ANXA1	849.848	824.218	874.413	701.195	823.272	614.85	520.302	657.05	643.002	0.0216654	0.71429	0.146329	0.839449
	ANXA10	0	0	0	0	0	0	0	0	0.0723206	0.42265	#DIV/0!	#DIV/0!	#DIV/0!
	ANXA11	208.765	199.751	203.064	159.355	183.965	180.063	138.813	175.087	189.769	0.136943	0.823556	0.0490457	0.855788
	ANXA13	0	0	0	0	0	0	0	0	0	#DIV/0!	#DIV/0!	#DIV/0!	#DIV/0!
	ANXA2	461.895	373.925	424.45	453.617	376.936	361.11	492.667	298.736	335.857	0.546938	0.894459	0.58283	0.945561
	ANXA2P1	0.331583	0.363316	0	0.110625	0.129598	0.393295	0.639366	0.130225	0	0.919089	1.10749	0.896884	0.911668
	ANXA2P3	0	0.0726632	0	0	0	0.0655491	0	0	0	0.42265	0	0.945573	0.902095
	ANXA3	77.5905	101.946	146.577	384.089	214.679	347.345	379.854	119.546	113.688	0.390237	1.87999	0.0424138	2.90118
	ANXA4	116.518	86.9051	97.1416	78.5988	83.9796	81.8053	45.1108	53.0015	56.4824	0.0195338	0.514347	0.160004	0.813081
	ANXA5	83.9569	107.106	143.051	387.297	255.179	422.071	560.653	236.879	209.223	0.182707	3.01322	0.0305218	3.18619
	ANXA6	148.549	146.998	133.578	171.966	196.6	189.765	173.268	192.017	174.003	0.0105105	1.25672	0.0116687	1.30109
	ANXA7	187.411	173.592	160.335	118.037	127.719	104.616	106.703	141.945	139.723	0.0388388	0.744951	0.00556876	0.672062
	ANXA8L1	0	0.0726632	0.0691399	0.110625	0.129598	0.196647	0.0710407	0	0	0.519864	0.500981	0.0497136	3.08082
	ANXA8L2	0	0	0	0	0.194397	0	0	0	0.0723206	0.42265	#DIV/0!	0.42265	#DIV/0!
	ANXA9	48.4775	51.7362	50.3339	35.3999	37.5834	39.5261	27.1375	27.9332	29.0729	0.000156079	0.558918	0.0014071	0.747335
	Caveolin-mediated transcytosis
	CAV1	0.3979	0.944621	0.760539	2.32312	1.36078	1.70428	3.40995	0.325562	1.15713	0.4197	2.32644	0.0395843	2.56206
	CAV2	21.8845	21.581	29.4536	36.5615	39.0738	33.3645	20.6728	18.1013	13.3793	0.109736	0.715223	0.0231623	1.49481
	CAV3	0	0	0	0	0	0	0	0.0651124	0.0723206	0.184624	#DIV/0!	#DIV/0!	#DIV/0!
	Clathrin-mediated transcytosis
	CLTA	0.928433	0.290653	0.13828	0.331874	0.129598	0.196647	0.0710407	0.325562	0.433923	0.558425	0.611866	0.439144	0.484851
	CLTB	157.237	154.264	133.647	93.0907	130.57	103.502	74.9479	98.2547	109.638	0.0155292	0.635385	0.050732	0.734953
	CLTC	507.787	580.07	639.752	608.657	559.475	622.651	623.453	540.433	506.75	0.731449	0.967023	0.656232	1.03657
	EHD protein family comprises a group of proteins that function in intracellular trafficking
	EHD1	155.247	161.458	149.55	117.926	150.01	137.653	94.0578	121.044	89.1713	0.0224397	0.65259	0.151867	0.869887
	EHD2	30.3067	35.5323	43.0742	41.3736	34.5379	40.9682	30.6185	25.0683	26.2524	0.120829	0.752335	0.578678	1.07315
	EHD3	7.62641	7.84762	8.22765	11.7815	10.5622	9.83236	12.7163	8.92041	10.9204	0.111204	1.37362	0.0293738	1.35755
	EHD4	26.6593	33.643	42.1754	49.0067	46.9145	45.2944	52.9963	32.1004	36.0156	0.476681	1.18184	0.0952388	1.37801
	NSF N-ethylmaleimide sensitive factor, vesicle fusing ATPase
	NSF	28.9696	19.7644	19.1655	49.2929	36.7411	48.4536	33.6291	35.8118	57.5429	0.108045	1.87017	0.014122	1.98069
	RAB family
	GDI1	68.3061	74.8431	70.7301	78.5435	78.2125	83.1162	101.162	85.688	71.3081	0.22536	1.20703	0.0263989	1.12153
	GDI2	998.795	882.131	825.116	756.009	798.454	718.615	612.513	874.004	974.809	0.545973	0.909567	0.0887269	0.840001
	RAB10	152.73	147.288	157.369	135.162	144.243	143.701	138.855	150.149	171.279	0.930221	1.00633	0.0508271	0.92505
	RAB11A	237.703	226.2	206.444	237.484	238.979	237.567	209.657	204.128	258.659	0.973755	1.00313	0.251505	1.06516
	RAB11B	327.516	320.881	342.592	272.75	276.044	260.466	318.644	300.233	262.069	0.146843	0.888958	0.00224524	0.816619
	RAB11FIP1	82.5531	69.684	69.6325	67.6467	75.1669	72.3486	84.4704	78.2652	69.3357	0.609523	1.04598	0.674921	0.969769
	RAB11FIP2	12.6526	12.7161	12.4675	16.9117	16.135	15.8193	11.499	13.8038	19.7493	0.430964	1.19071	0.00563168	1.29151
	RAB11FIP3	37.6813	36.3316	36.0099	30.677	36.2875	32.1365	43.8986	41.672	36.3018	0.217927	1.1077	0.15385	0.900731
	RAB11FIP4	85.3878	89.0124	88.2674	81.7397	88.2563	80.6454	86.4231	81.1301	74.3796	0.177728	0.92106	0.228913	0.954215
	RAB11FIP5	11.1315	9.59154	10.0801	12.9787	14.9038	16.0406	18.1525	17.385	14.9185	0.0105292	1.63801	0.0227423	1.42593
	RAB12	75.5699	76.8776	86.9411	68.5643	76.0093	67.0386	78.8294	72.7957	63.0131	0.234831	0.89661	0.115357	0.883969
	RAB13	165.728	167.561	171.163	165.708	154.351	170.196	139.217	152.038	176.536	0.380415	0.927323	0.425774	0.971856
	RAB14	47.914	29.7919	23.675	74.2671	53.7832	90.1038	34.063	39.5884	87.6642	0.367136	1.59118	0.0445648	2.15183
	RAB15	46.1163	48.103	50.0027	40.0505	37.6482	38.8293	38.5469	33.7934	39.1434	0.00857439	0.773	0.00420987	0.807976
	RAB17	4.97807	6.83034	6.3664	9.89791	10.627	11.0625	14.3918	15.5619	12.8584	0.00159971	2.35557	0.0046019	1.73798
	RAB18	78.1281	76.587	73.9431	87.9013	91.7555	89.3848	89.3159	90.311	78.4999	0.110566	1.12888	0.00129395	1.17661
	RAB19	3.457	4.21446	3.979	5.04728	3.43435	5.64186	2.24194	1.5627	3.33891	0.0842864	0.613156	0.33843	1.21227
	RAB1A	10.5784	8.13827	5.50428	38.2807	14.1262	35.3446	7.59366	7.68327	77.0791	0.430021	3.81306	0.103581	3.62295
	RAB1B	415.116	507.77	522.84	328.27	406.355	354.054	380.623	372.053	253.047	0.0532141	0.695652	0.0504183	0.753032
	RAB20	28.6239	35.8956	35.4131	30.6114	26.2436	26.7712	32.3996	24.0916	19.8914	0.158771	0.764341	0.133147	0.836826
	RAB21	76.6762	70.2653	78.121	85.7382	77.9533	85.6788	86.7847	89.7901	85.4619	0.0197568	1.16428	0.0840945	1.108
	RAB22A	65.5447	74.1164	73.3462	52.8981	56.44	51.1639	52.1431	54.434	53.7067	0.0186094	0.752481	0.00993346	0.753505
	RAB23	20.258	19.3284	14.5897	33.7578	21.0597	29.9793	21.4069	21.8778	44.6135	0.277612	1.62245	0.0961813	1.56521
	RAB24	0.0691399	0	0.265267	0	0	0	0.144641	0	0	0.540838	0.432531	0.295698	0
	RAB25	187.093	181.658	197.557	172.394	160.248	157.142	150.137	151.842	155.224	0.0103257	0.807341	0.0179801	0.864873
	RAB26	1.3828	0.944621	1.32633	2.09757	1.61998	2.32312	1.80801	2.34405	3.05475	0.0670235	1.97244	0.0401971	1.65328
	RAB27A	20.8803	15.6226	14.457	24.9742	19.0509	21.8484	22.564	21.2267	23.7276	0.0941619	1.32493	0.131369	1.29265
	RAB27B	1.65936	0.726632	1.1937	1.63873	1.49038	1.82531	1.80801	1.23714	1.56289	0.350392	1.28728	0.224881	1.38403
	RAB28	8.78077	6.903	5.63691	13.8309	8.16468	14.16	9.61864	10.3529	18.3995	0.17212	1.79971	0.109884	1.69579
	RAB2A	154.459	117.932	104.979	133.917	150.463	155.538	130.249	143.573	137.748	0.525905	1.09063	0.295497	1.16575
	RAB2B	35.0539	40.6187	54.3796	27.0062	34.9915	28.2646	39.4147	36.0723	24.8642	0.247527	0.771622	0.133423	0.694046
	RAB30	10.1636	11.9894	11.5391	11.1433	13.6726	12.7772	10.3418	11.9156	8.45384	0.446135	0.911527	0.236862	1.11578
	RAB31	78.8195	57.4039	56.8334	145.322	137.439	161.125	113.905	109.845	158.918	0.0394898	1.98215	0.00114433	2.29925
	RAB32	22.9545	23.1795	23.675	22.5489	24.7532	20.5762	21.9855	22.2033	18.8968	0.166316	0.903688	0.649056	0.972343
	RAB33A	2.48904	2.25256	1.85687	1.63873	1.49038	0.829685	0.795526	1.75804	0.568325	0.0669015	0.473124	0.0514085	0.599957
	RAB33B	23.3693	27.6847	28.5825	23.0733	26.114	21.5165	18.2248	19.0779	17.405	0.027336	0.686968	0.231327	0.887832
	RAB34	143.258	141.257	126.665	168.592	149.491	156.534	112.603	130.616	145.562	0.539929	0.945525	0.0507769	1.15428
	RAB35	83.9359	81.6007	64.9903	96.2916	102.253	88.4998	73.0438	84.8415	91.7135	0.47575	1.08273	0.0671782	1.24517
	RAB36	0.27656	0.363316	0.663166	0.327745	0.194397	0.165937	0.433923	0.455787	0.568325	0.710734	1.11895	0.215538	0.528056
	RAB37	0.691399	0.799295	0.464216	0.458844	0.194397	1.05093	1.01249	1.43247	1.06561	0.0385501	1.79577	0.781451	0.871741
	RAB38	22.1939	24.9235	29.5772	19.337	15.9406	17.4234	21.3346	21.1615	16.4814	0.0980346	0.768992	0.0479596	0.687153
	RAB39A	2.83474	3.05185	2.05582	2.75306	4.14714	3.92718	3.03746	4.29742	5.32805	0.12589	1.59435	0.151016	1.36324
	RAB39B	6.77571	7.26632	6.96325	8.06254	6.02631	6.58217	9.76328	9.37619	9.80361	0.000181932	1.3779	0.87332	0.984087
	RAB3A	2.69646	4.06914	3.91268	2.81861	3.36955	2.93155	5.35172	5.33922	3.8362	0.127177	1.36044	0.357035	0.854044
	RAB3B	22.1939	28.048	29.8425	21.0413	28.1876	20.6315	33.7737	23.8963	18.4706	0.811126	0.950754	0.369174	0.872334
	RAB3C	0.3457	0.508642	0.265267	0.655491	0.518392	0.608436	0.506244	1.0418	2.2733	0.225678	3.41311	0.0706306	1.59191
	RAB3D	32.2192	33.1344	34.6173	28.776	33.4363	30.2559	44.4771	40.7604	29.0556	0.41256	1.14326	0.204287	0.924951
	RAB3GAP1	44.5261	35.5323	30.572	46.4088	41.5362	48.5642	35.1478	32.7516	48.2366	0.786047	1.04977	0.157212	1.23392
	RAB3GAP2	34.7774	43.5979	33.4899	39.5916	36.0283	30.2559	38.6915	42.258	41.1325	0.399128	1.09133	0.658554	0.946459
	RAB3IL1	1.17538	1.3806	0.59685	1.37653	0.777589	2.04656	0.723206	0.846462	2.13122	0.742718	1.17383	0.474475	1.33235
	RAB3IP	34.8465	29.6466	26.1288	28.9071	37.3891	30.2005	18.1525	26.2403	24.2959	0.106104	0.75797	0.620726	1.06483
	RAB40A	0.0691399	0.217989	0.19895	0	0.259196	0.0553124	0.216962	0.130225	0.0710407	0.738333	0.860409	0.573646	0.647031
	RAB40AL	0.0691399	0	0	0	0	0	0	0	0.142081	0.676798	2.05498	0.42265	0
	RAB40B	6.22259	9.44621	10.5443	6.42381	6.15591	5.08874	8.96775	6.64147	4.26244	0.323443	0.75808	0.149911	0.67403
	RAB40C	29.5919	39.8194	39.9889	21.1068	26.8268	27.4902	27.3372	25.1334	23.0882	0.0681819	0.690664	0.0600791	0.68943
	RAB41	0	0	0	0	0	0.0553124	0	0	0	#DIV/0!	#DIV/0!	0.42265	#DIV/0!
	RAB42	2.00506	3.5605	3.71373	1.44208	2.91596	2.21249	0.867847	1.30225	1.70498	0.0633873	0.417605	0.265885	0.708086
	RAB43	69.4856	85.4519	90.3896	48.703	65.8358	46.573	63.5698	66.2194	41.985	0.0714581	0.700184	0.0329624	0.656722
	RAB4A	6.01517	3.85115	2.58635	6.75156	3.49915	8.57341	6.21957	4.81832	18.8968	0.321836	2.40388	0.309563	1.51165
	RAB4B	25.7201	31.8991	27.1235	21.5001	26.3084	20.2996	18.2971	19.2082	23.6565	0.0353201	0.721736	0.101846	0.803705
	RAB5A	110.002	89.8117	86.6758	115.366	105.946	112.395	90.1114	107.11	120.627	0.41501	1.10946	0.152876	1.16482
	RAB5B	321.985	346.167	332.114	235.846	290.559	256.317	309.387	290.336	241.893	0.106582	0.841394	0.0299972	0.782514
	RAB6A	187.369	181.513	187.146	140.144	178.392	161.789	163.589	151.191	128.939	0.0615064	0.798017	0.146641	0.86385
	RAB6B	6.22259	5.23175	4.70848	8.12809	12.5062	10.2881	10.4142	10.7436	8.3828	0.0111837	1.82768	0.0475535	1.91318
	RAB6C	0.20742	0.435979	0.331583	0.262196	0.0647991	0.0553124	0.289282	0.325562	0.213122	0.555466	0.849212	0.104537	0.392118
	RAB7A	307.534	292.905	343.388	275.241	280.191	244.591	260.716	251.92	214.898	0.0248505	0.770834	0.0673159	0.847637
	RAB7L1	22.4013	30.0099	34.6173	15.2074	13.6726	13.0537	15.4043	11.7854	13.2136	0.0396213	0.464252	0.0478747	0.481839
	RAB8A	105.093	87.4865	64.5924	184.39	151.759	191.768	104.937	117.984	184.066	0.167319	1.58255	0.00607309	2.05278
	RAB8B	45.7706	42.7259	37.4689	53.2914	50.0249	51.2192	62.9912	56.4525	55.6248	0.00826747	1.38981	0.0445879	1.22681
	RAB9A	10.2327	6.53968	2.3874	7.80034	7.97028	11.1178	2.89282	3.97186	12.6452	0.977269	1.01827	0.383455	1.40338
	RAB9BP1	0	0	0	0	0	0	0	0	0	#DIV/0!	#DIV/0!	#DIV/0!	#DIV/0!
	RABAC1	214.057	237.245	213.075	184.521	186.232	171.966	195.049	175.738	197.422	0.03851	0.85525	0.0185979	0.816883
	RABEP1	15.4873	9.80953	13.6612	18.8781	12.5062	18.4743	13.8855	17.9059	35.3783	0.287952	1.72415	0.245611	1.2798
	RABEP2	7.46711	5.95838	5.43796	12.061	7.1279	11.0072	5.93029	5.86012	11.6507	0.515861	1.24267	0.113644	1.60077
	RABEPK	14.1045	11.2628	8.3559	21.0413	23.0037	25.9415	14.6088	16.1479	25.5746	0.145737	1.6704	0.00559227	2.07532
	RABGAP1	102.535	95.988	101.133	69.2198	79.314	82.4707	107.468	87.5762	85.8171	0.465866	0.937282	0.0151699	0.770901
	RABGAP1L	14.5194	12.0621	10.5443	15.2074	15.163	19.9678	11.7883	15.3014	18.3995	0.293286	1.22527	0.0955403	1.35588
	RABGEF1	10.0944	8.06561	4.97375	15.3385	13.3486	16.1512	8.67847	8.98552	26.9955	0.357792	1.93049	0.0219108	1.93822
	RABGGTA	21.1568	27.9753	26.8582	23.4666	19.3101	23.5631	21.9855	21.0313	21.028	0.197673	0.842802	0.282659	0.873002
	RABGGTB	63.3322	53.6981	54.3133	54.2091	56.5048	61.0648	71.1634	55.4107	62.3737	0.354933	1.10274	0.970976	1.00254
	RABIF	58.3541	72.9538	84.819	56.7	60.9111	59.9033	66.101	66.4147	53.7067	0.3337	0.861635	0.232482	0.821343
	RABL2A	12.9983	13.4427	11.738	9.24242	11.275	8.40748	14.7534	11.7202	8.88008	0.640764	0.925998	0.0471584	0.757613
	RABL2B	8.50421	8.35626	12.2023	7.86589	8.74787	6.74811	10.4142	10.2227	10.1588	0.691429	1.05963	0.269247	0.803843
	RABL3	13.4823	12.0621	14.2581	21.1068	16.1998	17.1468	16.5614	15.6921	13.3556	0.17865	1.14589	0.0662447	1.36809
	RABL5	60.0826	60.1651	57.0323	60.2396	49.5713	51.3852	51.0583	53.7829	47.3841	0.0270278	0.858672	0.240618	0.909274
	RABL6										#DIV/0!	#DIV/0!	#DIV/0!	#DIV/0!
	SNAP
	SNAP23	98.6627	87.0505	89.1959	114.318	97.1986	114.773	77.8893	89.725	122.332	0.746609	1.0547	0.0778683	1.1869
	SNAP25	0.0691399	0	0	0.0655491	0.518392	0.387186	0.0723206	0.26045	1.34977	0.30919	24.3353	0.151406	14.0458
	SNAP29	44.5261	43.3799	52.4565	36.9697	38.2314	40.9865	42.0183	39.8488	39.2144	0.144227	0.862634	0.0899971	0.827768
	SNAP47	46.1163	52.0268	55.3744	42.6069	41.7954	42.3693	45.345	48.5088	40.9194	0.150735	0.877901	0.0799683	0.825779
	SNAP91	0.760539	0.653968	0.3979	0.393295	0.388794	0.0553124	1.08481	0.586012	1.63394	0.236752	1.82341	0.104549	0.462038
	SNAPC1	4.56324	3.63316	2.52003	11.6022	6.8039	14.9343	5.71332	5.59967	13.7819	0.215021	2.34172	0.0776951	3.11115
	SNAPC2	34.3625	34.5877	37.8005	33.43	34.3435	30.4218	34.7862	38.4815	42.4823	0.315333	1.0843	0.154173	0.919857
	SNAPC3	35.2614	27.6847	24.0729	38.6084	30.65	33.6852	31.3148	32.8818	50.581	0.276638	1.31899	0.265612	1.183
	SNAPC4	7.74367	5.30441	5.63691	14.4863	9.97905	11.1178	8.75079	13.2829	16.8366	0.0908445	2.0803	0.0332007	1.90437
	SNAPC5	2.55818	1.30794	1.45897	2.75306	3.30475	4.20374	1.88033	2.0836	5.18597	0.358126	1.71827	0.0467863	1.92702
	SNAPIN	121.825	119.822	139.132	99.7002	113.722	96.0222	70.3679	81.5208	74.1665	0.00475712	0.593666	0.0444415	0.812664
	Syntaxin
	STX10	0	0	0	0	0	0	0	0	0	#DIV/0!	#DIV/0!	#DIV/0!	#DIV/0!
	STX11	1.10624	1.08995	0.7958	0.655491	0.71279	0.497811	0.0723206	0.846462	0.355203	0.111216	0.425799	0.0437488	0.623697
	STX12	1.17538	1.08995	0.729483	2.49087	1.94397	3.09749	0.940167	1.95337	3.8362	0.278632	2.24713	0.0312165	2.51513
	STX16	49.0893	58.1305	41.9784	38.7395	45.1001	38.8846	55.9038	48.7692	49.8705	0.754312	1.03583	0.190825	0.822558
	STX17	26.8954	22.8889	22.3487	28.5794	23.0037	31.1409	25.6738	22.2033	33.3181	0.466439	1.12563	0.289603	1.14682
	STX18	51.6475	41.5633	37.2036	50.6039	48.3401	50.5555	52.0708	51.8295	56.1221	0.137091	1.22703	0.273687	1.14634
	STX19	0	0	0	0.131098	0.194397	0.165937	0.216962	0.0651124	0.284163	0.100397	#DIV/0!	0.0122561	#DIV/0!
	STX1A	0.622259	0.0726632	0.0663166	0.589942	0.323995	0.497811	0.650885	0.781349	1.20769	0.0665384	3.46793	0.36584	1.85454
	STX1B	0.760539	1.16261	0.530533	1.17988	1.29598	1.65937	2.96514	2.93006	2.41538	0.00160424	3.38698	0.0788665	1.68532
	STX2	1.93592	1.3806	0.663166	5.96497	3.43435	5.53124	1.59105	2.6045	8.88008	0.314062	3.2856	0.0268651	3.75169
	STX3	39.7555	28.9926	23.0119	49.1618	44.5817	56.0867	26.9033	29.6913	37.0122	0.920907	1.02013	0.0371487	1.63285
	STX4	72.1129	70.6286	77.0599	62.796	68.687	59.848	74.0563	75.5955	62.871	0.625295	0.966885	0.0472921	0.870472
	STX5	83.9359	73.4625	79.381	60.5674	69.8534	63.0008	61.1832	63.2893	63.7235	0.0270564	0.794816	0.0248972	0.816885
	STX6	147.199	164.146	137.408	133.851	129.922	115.382	133.287	121.109	110.042	0.0537877	0.812112	0.0799308	0.844908
	STX7	96.6576	73.7531	69.3009	89.2123	88.0619	99.2857	68.6322	68.5634	79.0683	0.463681	0.902184	0.283468	1.15372
	STX8	33.1872	33.643	38.7289	39.0017	38.2314	32.8002	41.729	36.5281	31.0448	0.747815	1.03546	0.602386	1.04239
	V-snare
	VTI1A	6.56829	5.74039	4.11163	15.3385	10.8214	15.6534	6.79813	7.42282	15.8421	0.256055	1.83084	0.0185849	2.54644
	VTI1B	69.0016	56.1686	39.3921	118.644	93.829	120.581	58.5797	69.6703	114.944	0.268574	1.47782	0.00986829	2.02388
	Dynamin involved in initial vesicles formation
	DNM1	12.2023	15.3319	10.7167	11.7815	13.8022	11.6677	15.9131	24.0916	23.5042	0.0657314	1.66033	0.841383	0.973872
	DNM1L	196.563	170.104	184.05	175.008	194.397	152.336	149.541	202.695	223.832	0.746446	1.04603	0.54441	0.947385
	DNM1P46	0.0663166	0	0.13828	0	0	0.0655491	0.142081	0.0651124	0.0723206	0.627761	1.36617	0.381329	0.320382
	DNM2	33.092	27.612	31.2512	47.4027	48.9881	40.706	56.5484	63.2893	65.3778	0.00142991	2.01419	0.0114225	1.49091
	DNM3	0.265267	0.217989	0.622259	0.884998	0.453593	0.786589	1.06561	0.651124	0.433923	0.205272	1.94539	0.136127	1.92234
	MSFD
	MFSD1	13.7939	18.3838	20.8111	17.0362	19.5693	14.4863	16.8366	19.5337	20.6837	0.603474	1.07672	0.815992	0.964202
	MFSD10	53.0533	47.5217	42.2445	29.039	35.0563	34.741	34.5968	42.0626	42.5968	0.126979	0.835014	0.0229207	0.692036
	MFSD11	24.6035	30.5912	30.9055	32.3577	33.3715	35.7898	31.6841	27.3472	30.9532	0.629293	1.04511	0.112558	1.17908
	MFSD12	1.65792	1.01728	0.760539	1.99124	1.74957	1.63873	1.49185	1.36736	2.67586	0.242103	1.61103	0.122462	1.56576
	MFSD2A	0.132633	0.363316	0.3457	0.497811	0.71279	0.72104	0.923529	0.976687	0.795526	0.00347821	3.20293	0.0251213	2.29507
	MFSD2B	0.132633	0	0	0.221249	0	0.0655491	0	0	0.0723206	0.715695	0.545267	0.55608	2.16234
	MFSD3	47.1511	43.1619	33.4637	29.3155	32.4643	31.398	27.7769	40.1093	41.2227	0.455621	0.881497	0.122453	0.75279
	MFSD4	0	0	0	0	0	0	0	0	0	#DIV/0!	#DIV/0!	#DIV/0!	#DIV/0!
	MFSD5	0.132633	0	0.27656	0	0.0647991	0	0.213122	0	0	0.574351	0.520835	0.284785	0.158358
	MFSD6	25.9961	26.2314	23.8533	10.8412	12.7654	11.9299	8.16968	14.3247	11.7883	0.00786804	0.450609	0.000229699	0.46709
	MFSD6L	2.91793	2.03457	3.31872	1.99124	2.26797	1.76983	1.84706	2.73472	3.03746	0.698093	0.921176	0.1781	0.728918
	MFSD7	1.1937	1.16261	1.24452	1.54875	2.33277	1.90092	2.06018	2.21382	2.60354	0.0194059	1.90999	0.0834044	1.60586
	MFSD8	18.3697	16.4945	17.9072	17.2021	17.6253	18.026	18.5416	16.9943	16.7784	0.856706	0.991337	0.96749	1.00155
	MFSD9	7.69273	8.79224	9.19561	13.0537	10.4974	11.2744	15.8421	11.7854	11.2097	0.0840726	1.51231	0.0356841	1.35611
	Metalloproteinase
	ADAM1A	3.64742	5.44974	3.31872	3.31874	3.23995	1.50763	3.40995	5.01366	5.641	0.589442	1.13279	0.178676	0.649678
	ADAM10	69.8977	73.1718	79.2344	86.4532	62.9847	103.305	147.836	69.0843	60.46	0.577438	1.24775	0.479407	1.13693
	ADAM11	2.32108	2.97919	1.79764	2.26781	2.20317	2.16312	4.47556	3.51607	5.78565	0.0573425	1.94103	0.69586	0.934655
	ADAM12	0	0	0	0.221249	0	0.0655491	0.0710407	0.130225	0.0723206	0.0428825	#DIV/0!	0.282429	#DIV/0!
	ADAM15	92.9096	87.7044	86.2175	93.3119	104.845	98.5858	83.4017	93.5015	98.2113	0.608934	1.03104	0.075959	1.1121
	ADAM17	95.8275	91.7736	82.6222	79.6498	84.6924	95.6361	78.9262	84.516	77.166	0.110623	0.890405	0.607865	0.962087
	ADAM18	0	0	0	0	0	0	0	0	0	#DIV/0!	#DIV/0!	#DIV/0!	#DIV/0!
	ADAM19	41.5805	50.0649	48.1905	80.0923	66.419	61.9439	101.517	94.3479	70.5126	0.0380632	1.90493	0.0352743	1.49071
	ADAM2	0	0	0	0	0	0	0	0	0	#DIV/0!	#DIV/0!	#DIV/0!	#DIV/0!
	ADAM20	0	0	0	0	0	0	0	0	0	#DIV/0!	#DIV/0!	#DIV/0!	#DIV/0!
	ADAM21	0	0	0	0	0	0	0	0	0	#DIV/0!	#DIV/0!	#DIV/0!	#DIV/0!
	ADAM21P1	0	0.0726632	0	0	0	0	0	0	0.0723206	0.997494	0.995285	0.42265	0
	ADAM22	2.05582	1.96191	3.04216	5.30999	3.82314	4.91618	12.29	4.42765	3.25443	0.267536	2.82896	0.0162787	1.99002
	ADAM23	6.10113	4.65044	2.97302	6.58217	6.8687	8.06254	15.2027	18.4268	20.1774	0.00296773	3.92048	0.0841653	1.56751
	ADAM28	2.98425	2.17989	2.69646	2.32312	2.26797	2.94971	2.48642	4.10208	4.77316	0.221505	1.44539	0.756723	0.959315
	ADAM29	0	0	0	0	0	0	0	0	0	#DIV/0!	#DIV/0!	#DIV/0!	#DIV/0!
	ADAM30	0	0	0	0	0	0	0	0	0	#DIV/0!	#DIV/0!	#DIV/0!	#DIV/0!
	ADAM32	0	0	0	0.0553124	0.0647991	0.131098	0	0	0	#DIV/0!	#DIV/0!	0.0723597	#DIV/0!
	ADAM33	0	0	0.27656	0.165937	0.259196	0.131098	0.923529	1.30225	1.73569	0.0227865	14.3241	0.426836	2.01125
	ADAM6	0	0	0	0	0	0	0	0	0	#DIV/0!	#DIV/0!	#DIV/0!	#DIV/0!
	ADAM7	0	0	0	0	0	0	0	0	0	#DIV/0!	#DIV/0!	#DIV/0!	#DIV/0!
	ADAM8	3.64742	3.77848	2.0742	2.76562	2.78636	2.29422	1.9181	1.49759	1.44641	0.0969244	0.511794	0.422886	0.825907
	ADAM9	25.3993	30.6639	43.005	77.7692	58.1247	74.9882	84.0411	42.3231	35.0032	0.305914	1.62885	0.0104458	2.12866
	ADAMDEC1	0	0	0	0	0	0	0	0	0	#DIV/0!	#DIV/0!	#DIV/0!	#DIV/0!
	ADAMTS1	38.1321	32.2624	32.9106	33.298	31.1035	33.8233	27.8479	32.0353	37.5344	0.595438	0.943009	0.471124	0.950823
	ADAMTS10	1.39265	3.05185	1.7285	1.99124	2.13837	2.03202	3.69411	4.75321	4.33923	0.0287009	2.07137	0.994721	0.998159
	ADAMTS12	15.8497	18.8924	21.8482	33.1874	31.1035	32.9056	47.6683	46.1647	44.4048	0.000704606	2.44278	0.00886907	1.71755
	ADAMTS13	2.65267	3.41517	1.7285	2.43374	2.59196	1.31098	2.48642	2.86495	3.90531	0.494012	1.18731	0.486236	0.812778
	ADAMTS14	0	0	0	0	0.129598	0	0	0	0	#DIV/0!	#DIV/0!	0.42265	#DIV/0!
	ADAMTS15	2.25477	1.74392	1.45194	2.15718	3.17515	3.21191	6.32262	9.05063	10.7034	0.0294062	4.78417	0.0776425	1.56757
	ADAMTS16	23.9403	20.9997	24.4755	31.9152	33.6307	23.6632	7.24615	8.20417	11.1374	0.000883281	0.383022	0.154864	1.28515
	ADAMTS17	18.436	26.3041	24.6138	19.5806	19.0509	14.8796	14.6344	13.2829	13.9579	0.0584266	0.60379	0.147828	0.771566
	ADAMTS18	44.2995	46.0684	41.9679	25.2777	18.5973	20.5169	20.7439	17.1897	15.9105	0.000191034	0.406874	0.00156794	0.48658
	ADAMTS19	57.7618	54.57	45.1484	43.918	41.4714	37.8874	52.2859	63.2893	57.6395	0.350107	1.09991	0.0768955	0.782808
	ADAMTS2	3.31583	4.06914	3.87184	5.08874	4.40634	2.49087	4.61764	5.59967	4.33923	0.0831063	1.29313	0.788704	1.06477
	ADAMTS20	1.32633	2.03457	2.4199	2.04656	1.55518	0.655491	1.98914	0.846462	1.80801	0.472398	0.803283	0.385344	0.736442
	ADAMTS3	0.928433	2.03457	1.59022	3.20812	2.52716	2.75306	3.97828	2.14871	1.51873	0.298027	1.67919	0.034101	1.86425
	ADAMTS4	0	0	0.0691399	0.0553124	0.0647991	0.0655491	0.213122	0.26045	0.216962	0.00294065	9.98748	0.232306	2.68529
	ADAMTS5	11.2738	9.01023	9.12647	3.1528	2.65676	2.49087	2.55746	1.95337	3.83299	0.00212773	0.283702	0.0073631	0.282226
	ADAMTS6	13.5949	15.9132	16.1096	16.0959	15.4222	18.3537	29.9792	24.873	19.2373	0.083908	1.62414	0.303008	1.09325
	ADAMTS7	15.3855	16.2039	18.4604	30.0346	27.7988	24.7776	29.0556	26.631	23.8658	0.00858786	1.58947	0.00675978	1.65058
	ADAMTS8	0	0	0	0.221249	0.0647991	0.0655491	0.852488	0.390675	0.506244	0.0522173	#DIV/0!	0.153061	#DIV/0!
	ADAMTS9	10.677	17.0758	28.2782	40.3227	32.2051	32.7745	40.6353	23.7009	13.9579	0.477654	1.39733	0.0661037	1.87936
	ADAMTSL1	0.19895	0.0726632	0.0691399	0.0553124	0	0	0.355203	0.325562	0.433923	0.0101826	3.27125	0.142584	0.162324
	ADAMTSL2	0.0663166	0.217989	0.0691399	0.387186	0.388794	0.262196	0.923529	0.976687	0.578565	0.0184438	7.01318	0.026305	2.9373
	ADAMTSL3	0.19895	0.290653	0.553119	2.54437	0.777589	2.03202	4.04932	1.10691	0.578565	0.283916	5.49983	0.106143	5.13462
	ADAMTSL4	54.446	47.0857	55.9342	39.7696	44.4521	30.1526	15.9131	17.9059	19.0926	0.00302773	0.33602	0.0549509	0.726343
	ADAMTSL5	0.530533	0.799295	0.27656	0.663748	0.323995	0.852138	0.355203	0.26045	0.650885	0.587407	0.788439	0.736837	1.14535
	HTT	11.2075	19.0377	21.9865	34.7915	21.9021	31.6602	44.7556	17.5804	14.5364	0.488911	1.47176	0.0775002	1.69157
	HAP1	0	0	0	0.884998	0.388794	0.786589	0.426244	0.195337	0.216962	0.0629131	#DIV/0!	0.0454765	#DIV/0!
	HIP1	116.253	107.687	104.056	108.799	115.99	88.5568	82.7624	145.722	136.541	0.595929	1.1129	0.627359	0.955338
	OPTN	7.82536	15.4773	23.6459	50.7767	38.5554	40.706	51.7886	20.3802	9.32935	0.467697	1.73591	0.0103079	2.76981
	PACSIN1	1.85687	1.45326	1.7285	2.10187	1.74957	1.83537	2.41538	3.06028	2.53122	0.0196767	1.5891	0.247741	1.12864
	PACSIN2	117.845	139.513	133.233	148.956	159.276	122.97	108.692	150.931	150.137	0.707114	1.04908	0.354753	1.10398
	PACSIN3	11.3401	16.2765	17.3541	35.068	29.354	32.4468	30.1212	18.3617	18.6587	0.187661	1.49301	0.00233249	2.15404
	PRPF40A	26.3277	30.5185	43.7656	59.4608	42.0546	63.6482	65.4285	43.6253	50.3351	0.0806934	1.5842	0.0665768	1.64159
	SH3GL2	0.530533	0.435979	0.3457	1.82531	1.55518	0.917687	2.2733	1.23714	1.44641	0.0579122	3.77748	0.0608959	3.27552
	SH3GL3	52.788	51.0095	57.317	60.0692	64.6695	59.6497	36.3728	46.7507	42.6691	0.0385996	0.780765	0.0360445	1.14445
	F8A1	6.16745	10.3908	13.5514	25.4437	15.0334	27.4651	25.9298	11.004	12.5115	0.309795	1.64217	0.061362	2.25649
	REST	76.0652	81.0921	85.2495	82.5813	76.2685	80.7565	82.8334	78.2	77.5276	0.707317	0.984135	0.789761	0.988447
	SQSTM1	344.78	319.137	312.996	163.171	309.027	141.914	124.676	298.996	195.41	0.138014	0.633713	0.143694	0.628625
	CXCL12	6.7643	6.53968	6.91399	15.764	13.0246	15.0107	42.3402	22.8545	20.8283	0.0853746	4.25478	0.00965262	2.16636
	LDHA	100.669	102.746	98.8701	204.545	227.704	196.188	280.398	254.459	262.307	0.00180011	2.63713	0.00681406	2.07896
	SOD2	93.9707	79.2029	84.2816	90.7123	87.0899	92.2931	104.217	109.063	118.895	0.0151962	1.29023	0.439095	1.0491
	PMP22	2.58635	2.7612	2.97302	11.0072	10.3678	11.0778	26.7113	19.0779	17.9355	0.0213852	7.6587	8.18727e-05	3.90031
	PMPCA	20.0939	19.9097	34.7774	59.2395	39.7866	57.421	88.5167	37.7001	24.2274	0.325637	2.0118	0.0285469	2.09207
	PMPCB	124.012	124.399	138.764	120.968	139.253	113.203	126.523	124.821	141.604	0.802912	1.01491	0.646331	0.964484
	EMP2	77.9884	71.5006	74.5328	74.0632	65.123	76.3647	101.659	104.31	116.291	0.00959391	1.43852	0.520643	0.962188
	PRDX1	0.7958	0.435979	0.483979	0.663748	1.74957	1.17988	2.34434	2.27894	2.74818	0.000720394	4.29633	0.174745	2.09424
	PRDX2	995.28	1007.18	858.441	756.12	886.969	774.331	801.623	988.928	1015.81	0.837605	0.980936	0.079895	0.844984
	PRDX3	123.216	131.157	151.071	242.711	220.317	226.341	247.222	235.512	218.336	0.0011211	1.72914	0.00107781	1.70028
	PRDX4	112.208	100.493	95.6897	58.6864	63.5031	57.9454	81.4126	79.1116	99.4408	0.121491	0.842973	0.00721671	0.584113
	PRDX5	590.749	561.032	466.902	328.777	394.367	328.335	220.794	399.465	398.703	0.0569308	0.629501	0.0189902	0.649589
	PRDX6	487.228	460.248	472.571	460.697	498.24	466.12	571.167	619.936	726.966	0.0651544	1.35071	0.912107	1.00353
	HLA-A	4.11163	3.92381	5.60033	30.6984	24.8828	24.0565	70.1882	83.3439	90.1114	0.00546094	17.868	0.0062069	5.84035
	HLA-C	0.132633	0.217989	0.13828	238.839	269.629	248.759	203.389	263.51	255.219	0.00606014	1477.02	0.00129136	1548.83
	AQP1	1.72423	1.52593	1.24452	0.331874	0.777589	0.655491	0.852488	2.14871	2.24194	0.64063	1.16652	0.00917013	0.392676
	AQP10	2.05582	2.25256	1.59022	0.829685	0.583191	0.589942	0.213122	0.195337	0.144641	0.0112645	0.0937682	0.0123308	0.339542
	AQP3	16.2476	18.7471	16.7319	6.19498	5.63752	8.91468	1.70498	3.1254	2.31426	0.00038273	0.138123	0.00167522	0.401093
	AQP4	0	0.145326	0.0691399	0.0553124	0.194397	0.131098	0.142081	0.390675	0.144641	0.194771	3.15853	0.394182	1.77561
	NR1H2 (LXR-B)	11.8044	11.7714	11.0624	11.1178	10.5622	8.98022	7.88551	11.3296	16.6337	0.888815	1.03495	0.163738	0.885158
	NR1H3 (LXR-A)	3.78005	3.70582	3.24958	3.65062	4.21194	3.14636	4.04932	2.66961	3.76067	0.863954	0.976168	0.8108	1.02547
	SREBF1 (SREBP1)	8.22326	9.30089	9.05733	15.8193	10.3678	16.7806	27.2796	14.455	11.1374	0.216517	1.98905	0.108055	1.61645
	APOE	1341.45	1150.19	979.782	804.739	980.086	831.228	864.281	1242.74	1353.48	0.985035	0.996853	0.0937832	0.753597
	HMGCR (HMGCoA reductase)	137.342	148.233	159.16	167.154	162.516	165.839	172.203	163.367	145.943	0.288259	1.0827	0.108942	1.11417
	HMGCS1	200.011	200.187	206.383	210.242	279.025	198.024	173.197	270.738	315.752	0.348895	1.25241	0.397704	1.13306
	HMGCS2	0.729483	0.435979	0.760539	0	0.129598	0	0.142081	0.195337	0.289282	0.0374934	0.32539	0.0170259	0.0672887
	VCAM1	0.729483	0.435979	0.3457	0.331874	0.907187	0.196647	1.84706	5.01366	1.73569	0.157584	5.68861	0.925142	0.950069
	SLC transport
1	SLC1A1 (EAAT-3)	3.78005	3.19718	5.39291	5.58655	4.98953	6.68601	8.24072	8.52973	9.47399	0.00746612	2.1216	0.123983	1.39546
	SLC1A2 (EAAT-2)	0.0663166	0.145326	0.0691399	0.387186	0.194397	0.196647	0.213122	0.651124	0.216962	0.204928	3.85069	0.107168	2.77165
	SLC1A3 (EAAT-1)	26.7256	36.8402	46.1163	45.4114	37.5186	39.0017	33.8154	22.0731	22.7087	0.210154	0.71659	0.555641	1.11168
	SLC1A4	24.6698	24.1968	25.9966	18.7509	19.3749	17.4361	21.9516	16.4083	21.4069	0.0933595	0.798346	0.00122724	0.742178
	SLC1A5	109.489	100.566	85.5952	113.446	122.405	110.254	130.786	148.977	134.95	0.0124848	1.40272	0.12155	1.17066
	SLC1A6 (EAAT-4)	52.4565	47.5944	37.3356	33.8512	41.9898	33.0367	19.7493	29.4959	30.7362	0.0302088	0.582165	0.159468	0.792492
	SLC1A7	0	0	0	0	0	0.0655491	0	0	0	#DIV/0!	#DIV/0!	0.42265	#DIV/0!
2	SLC2A1 (GLUT1)	647.781	553.621	561.624	380.494	380.565	318.503	405.713	500.65	566.27	0.16804	0.835287	0.00501482	0.612335
	SLC2A2	0	0	0	0	0	0	0	0	0	#DIV/0!	#DIV/0!	#DIV/0!	#DIV/0!
	SLC2A3 (GLUT3)	3532.69	3302.76	3582.55	3468.25	3330.35	3713.09	3560.98	2880.38	2912.86	0.246384	0.89789	0.836508	1.00899
	SLC2A4	1.1937	1.23527	0.898819	2.04656	2.07357	2.03202	0.781447	2.79984	1.59105	0.404908	1.55428	0.0115986	1.84872
	SLC2A4RG	136.612	130.576	120.027	106.808	106.53	124.347	101.375	111.798	102.768	0.0198663	0.815931	0.0990222	0.872085
	SLC2A5	0	0	0	0	0	0	0	0	0	#DIV/0!	#DIV/0!	#DIV/0!	#DIV/0!
	SLC2A6	10.8096	12.7161	9.47217	8.57341	15.8758	9.70126	8.0276	15.5619	11.282	0.811299	1.05678	0.88681	1.03493
	SLC2A7	0.132633	0	0	0	0	0	0	0	0	0.42265	0	0.42265	0
	SLC2A8	3.05057	4.21446	6.98313	8.40748	6.8039	9.83236	12.148	4.29742	3.25443	0.596794	1.38262	0.0740109	1.75768
	SLC2A9	0.331583	0.435979	0.553119	0.387186	0.453593	0.262196	0.426244	0.130225	0.144641	0.159435	0.53087	0.442631	0.835157
	SLC2A10	4.57585	6.61235	6.91399	6.85873	3.95274	7.60369	7.45927	5.79501	5.35172	0.871761	1.02783	0.941973	1.01729
	SLC2A11	16.4465	19.837	17.6307	11.8368	15.163	14.4208	12.7163	13.1527	12.2945	0.0280517	0.707855	0.0422965	0.768268
	SLC2A12	2.05582	2.39788	3.73356	8.73935	5.44312	10.619	12.3611	3.32073	3.03746	0.370129	2.28639	0.0549707	3.02927
	SLC2A13	12.8654	14.242	12.2378	5.86311	7.25749	6.9482	11.0113	9.31108	13.8132	0.320313	0.867593	0.00141301	0.51007
	SLC2A14	0.265267	0.290653	0.27656	0.497811	0.388794	0.589942	0.213122	0.26045	0.0723206	0.231525	0.655743	0.0639628	1.77368
	SLC2A1-AS1	2.25477	1.67125	2.35076	1.05093	0.907187	0.393295	1.49185	1.43247	1.30177	0.0758535	0.673291	0.0110017	0.374622
3	SLC3A1	0	0	0.0691399	0	0	0	0.284163	0.0651124	0	0.392123	5.05171	0.42265	0
	SLC3A2 (4F2hc)	253.86	276.12	262.386	262.512	273.841	257.215	246.582	241.307	259.559	0.153447	0.943311	0.963231	1.00152
4	SLC4A1	0	0	0	0	0	0	0	0	0	#DIV/0!	#DIV/0!	#DIV/0!	#DIV/0!
	SLC4A2	49.2733	51.8088	42.4519	50.6108	54.172	52.1115	49.6574	54.4991	59.5198	0.167664	1.14033	0.247536	1.09308
	SLC4A3	9.5496	8.86491	9.33389	12.1134	11.8582	10.2257	8.3828	9.57153	11.065	0.644415	1.0458	0.0556264	1.23241
	SLC4A4	0.530533	1.52593	1.31366	1.43812	1.16638	1.11433	1.77602	2.93006	3.32675	0.0580187	2.38354	0.744769	1.10347
	SLC4A5	0	0	0	0.0553124	0	0	0	0.0651124	0.0723206	0.184624	#DIV/0!	0.42265	#DIV/0!
	SLC4A7	14.8549	20.2004	25.7892	31.528	28.1876	26.0885	39.9959	31.9702	34.2799	0.021347	1.74619	0.101352	1.41022
	SLC4A8	2.45372	3.48783	5.04721	9.51372	5.37832	9.24242	12.7873	5.14388	4.5562	0.282655	2.0464	0.0609327	2.19629
	SLC4A9	0	0	0	0	0	0	0	0	0	#DIV/0!	#DIV/0!	#DIV/0!	#DIV/0!
	SLC4A10	0	0	0	0.0553124	0	0	0	0	0.0723206	0.42265	#DIV/0!	0.42265	#DIV/0!
	SLC4A11	1.79055	1.74392	1.31366	2.43374	2.39756	2.55641	1.56289	0.586012	1.30177	0.251687	0.711755	0.0224231	1.52383
	SLC4A1AP	19.0329	16.1312	18.1838	18.9721	17.4309	18.2882	21.0991	18.9477	18.948	0.170693	1.10585	0.675713	1.02518
5	SLC5A1	0	0.0726632	0	0	0	0.0655491	0	0.130225	0	0.724212	1.79217	0.945573	0.902095
	SLC5A2	0	0	0	0	0	0	0	0	0	#DIV/0!	#DIV/0!	#DIV/0!	#DIV/0!
	SLC5A3	16.0486	17.9478	19.29	17.2021	14.1262	15.0763	26.9244	25.0032	22.4194	0.0148202	1.39523	0.154429	0.870852
	SLC5A4	0	0	0	0	0	0	0	0	0	#DIV/0!	#DIV/0!	#DIV/0!	#DIV/0!
	SLC5A5	0	0	0.20742	0.110625	0	0.0655491	0.213122	0.26045	0.289282	0.104477	3.67783	0.90048	0.849359
	SLC5A6	205.316	183.329	181.769	205.928	228.546	185.242	172.487	215.132	198.52	0.740483	1.02757	0.336445	1.08643
	SLC5A7	13.3296	12.6434	10.5784	3.70593	3.36955	4.19514	19.7493	18.7524	19.0926	0.00773093	1.57571	0.00603214	0.30835
	SLC5A8	0	0	0	0	0.0647991	0	0	0	0	#DIV/0!	#DIV/0!	0.42265	#DIV/0!
	SLC5A9	0	0	0	0	0	0	0	0	0	#DIV/0!	#DIV/0!	#DIV/0!	#DIV/0!
	SLC5A10	0.132633	0.290653	0	0.110625	0.194397	0	0	0	0.0723206	0.29647	0.170855	0.719243	0.720605
	SLC5A11	0.0663166	0.0726632	0.27656	0.165937	0.129598	0.458844	0.284163	0.716237	0	0.45314	2.40747	0.42455	1.81542
	SLC5A12	0.3979	0.363316	0.0691399	0.165937	0.129598	0.327745	0.639366	0.325562	0.216962	0.515916	1.42335	0.605121	0.750619
6	SLC6A1	0	0	0	0	0	0	0	0	0	#DIV/0!	#DIV/0!	#DIV/0!	#DIV/0!
	SLC6A2	1.65792	1.3806	0.829679	1.54875	2.33277	0.983236	2.06018	3.58118	1.22945	0.280914	1.77623	0.518091	1.25763
	SLC6A3	0	0	0	0.0553124	0.129598	0	0	0.195337	0	0.42265	#DIV/0!	0.242357	#DIV/0!
	SLC6A4	0.663166	1.08995	0.829679	1.3275	0.777589	0.917687	0.852488	0.586012	0.289282	0.240792	0.668959	0.519595	1.17035
	SLC6A5	0	0	0	0	0	0	0.0710407	0	0	0.42265	#DIV/0!	#DIV/0!	#DIV/0!
	SLC6A6	17.9055	20.5637	23.9224	39.7143	35.5747	30.9392	42.2692	33.9236	36.0156	0.00767216	1.79845	0.0120105	1.7026
	SLC6A7	0.265267	0.0726632	0	0.110625	0	0	0.0710407	0	0	0.379332	0.210223	0.452836	0.32736
	SLC6A8	20.3592	23.4702	21.226	25.6096	25.0124	20.9757	33.247	37.7652	30.8809	0.0138818	1.56625	0.286118	1.10057
	SLC6A9	0.862116	0.290653	0.760539	0.276562	0.518392	0.917687	1.42081	1.10691	0.867847	0.107069	1.77471	0.807373	0.89512
	SLC6A10P	0	0	0	0	0	0	0	0	0	#DIV/0!	#DIV/0!	#DIV/0!	#DIV/0!
	SLC6A11	0.132633	0.435979	0.553119	0.884998	0.842388	1.04879	1.98914	1.36736	1.30177	0.0162218	4.15275	0.0302004	2.4749
	SLC6A12	0	0	0	0.276562	0.0647991	0.0655491	0.142081	0.26045	0.144641	0.0428825	#DIV/0!	0.194113	#DIV/0!
	SLC6A13	0.59685	0.726632	0.13828	0.276562	0.129598	0.196647	0.355203	0.455787	0.216962	0.51276	0.703228	0.246496	0.412384
	SLC6A14	0	0	0.0691399	0	0	0	0	0	0	0.42265	0	0.42265	0
	SLC6A15	4.44321	6.97566	6.22259	17.3681	15.3574	12.8476	22.5199	18.3617	21.7685	0.00148629	3.5513	0.00713095	2.58329
	SLC6A16	0	0.0726632	0.0691399	0.221249	0.194397	0.131098	0.426244	0.195337	0.0723206	0.213942	4.89342	0.0199246	3.85566
	SLC6A17	0.0663166	0.145326	0.41484	0	0.518392	0.327745	0.781447	0.586012	0.795526	0.0206975	3.45259	0.714056	1.35062
	SLC6A18	0	0	0	0	0	0	0	0	0	#DIV/0!	#DIV/0!	#DIV/0!	#DIV/0!
	SLC6A19	0	0	0.0691399	0	0	0	0	0.0651124	0.216962	0.388346	4.07976	0.42265	0
	SLC6A20	0.132633	0.145326	0.13828	0.387186	0.259196	0.262196	0.142081	0.130225	0.433923	0.43309	1.69669	0.0591088	2.18283
7	SLC7A1	101.995	93.9535	90.7807	106.144	105.493	84.755	109.332	124.951	109.421	0.0457601	1.1987	0.707821	1.0337
	SLC7A2	46.0237	46.4318	42.7976	61.8945	55.0792	61.0917	53.1384	46.9461	56.4824	0.111297	1.15758	0.00943884	1.31653
	SLC7A3	5.50428	4.35979	6.84485	5.42061	6.8039	6.48936	13.0715	11.7202	11.7159	0.0028983	2.18492	0.476534	1.11999
	SLC7A4	18.2371	16.1312	15.2799	9.23716	10.8862	9.89791	6.03846	6.05546	10.1972	0.0082274	0.448981	0.00662719	0.604681
	SLC7A5 (LAT1)	1412.88	1162.17	1055.08	788.975	964.793	719.532	487.197	926.355	1037.22	0.131874	0.675121	0.0467374	0.681326
	SLC7A5P1	6.43271	6.03104	7.95109	7.07998	5.70232	7.53814	7.24615	10.0924	7.44902	0.262733	1.21419	0.970655	0.995376
	SLC7A5P2	1.79055	3.85115	3.1113	2.21249	1.36078	2.22867	3.55203	2.40916	3.97763	0.633424	1.13548	0.241155	0.662852
	SLC7A6 (y+LAT2)	5.1727	8.21094	8.91905	12.5006	12.571	14.1586	14.4213	9.4413	10.6311	0.102745	1.54662	0.0236776	1.75899
	SLC7A6OS	31.5667	32.9164	26.4806	25.7756	25.3364	21.7623	22.5909	26.7612	30.447	0.283658	0.877263	0.0713421	0.801136
	SLC7A7 (y+LAT1)	23.5424	22.0896	21.226	23.1206	29.6132	20.5824	9.37737	14.455	21.3346	0.168019	0.675565	0.510745	1.0966
	SLC7A8 (LAT2)	9.61591	9.88219	11.2698	22.1803	17.9493	25.433	41.5588	22.7894	19.7435	0.120287	2.7331	0.0277942	2.13088
	SLC7A9	0	0.290653	0.13828	0.165937	0	0	0.213122	0.0651124	0.0723206	0.803739	0.817273	0.439454	0.386861
	SLC7A10	0.0663166	0.145326	0	0.165937	0.194397	0.0655491	0	0.195337	0.361603	0.391446	2.63151	0.281507	2.01227
	SLC7A11	10.1464	11.0448	14.9342	14.879	13.9318	17.1083	23.4434	19.7291	16.0552	0.0476729	1.6395	0.147083	1.2711
	SLC7A11-AS1	0	0	0	0	0	0	0.0710407	0	0	0.42265	#DIV/0!	#DIV/0!	#DIV/0!
	SLC7A13	0	0	0	0	0	0	0	0	0	#DIV/0!	#DIV/0!	#DIV/0!	#DIV/0!
	SLC7A14	0.0663166	0.0726632	0.3457	0.165937	0	0	0.0710407	0.0651124	0	0.333662	0.280914	0.389927	0.342365
8	SLC8A1	0.265267	0.508642	0.3457	0.442499	0.518392	0.327745	0.0710407	0.26045	0.216962	0.109789	0.489861	0.569417	1.15097
	SLC8A1-AS1	0	0	0.0691399	0	0	0.196647	0	0.130225	0.144641	0.276326	3.9755	0.592038	2.84419
	SLC8A2	0.0663166	0.145326	0.3457	0.884998	0.842388	0.393295	2.48642	0.976687	0.867847	0.134415	7.77073	0.0601337	3.80498
	SLC8A3	0	0	0	0	0	0	0	0.130225	0	0.42265	#DIV/0!	#DIV/0!	#DIV/0!
9	SLC9A1	54.9765	51.3002	48.8819	50.1683	44.5817	47.9819	47.6683	46.4252	47.8762	0.123553	0.914997	0.160558	0.91991
	SLC9A2	0.0663166	0.0726632	0.20742	0.165937	0	0.0655491	0.142081	0	0.0723206	0.515277	0.618944	0.596461	0.668263
	SLC9A3	0	0	0.0691399	0	0	0	0	0.0651124	0	0.968214	0.941749	0.42265	0
	SLC9A3R1	179.519	170.104	153.905	118.258	142.493	124.543	127.376	190.454	203.51	0.828839	1.03537	0.0194572	0.765188
	SLC9A3R2	8.82011	7.04833	8.91905	17.8106	18.4029	18.4848	19.7493	29.3006	35.3648	0.0463019	3.40553	0.00156474	2.20669
	SLC9A4	0.132633	0	0	0	0	0	0	0	0	0.42265	0	0.42265	0
	SLC9A5	0.132633	0.508642	0.27656	0.110625	0.453593	0.196647	0.497285	1.36736	0.795526	0.137257	2.89831	0.745472	0.828978
	SLC9A6	44.4985	33.4977	30.8364	31.1409	31.4923	32.9712	24.1538	37.8303	46.0682	0.974713	0.992831	0.402409	0.878454
	SLC9A7	43.1721	47.3037	46.2546	31.528	32.7883	29.6937	35.1651	39.1977	36.5219	0.0074057	0.810973	0.00114178	0.687558
	SLC9A7P1	0	0	0	0	0	0	0	0	0	#DIV/0!	#DIV/0!	#DIV/0!	#DIV/0!
	SLC9A8	11.5391	16.0586	18.5986	22.2909	19.5045	22.09	24.9353	19.4035	14.0302	0.350616	1.2635	0.0871686	1.38291
	SLC9A9	2.32108	1.88924	3.04216	1.71468	2.46236	2.29422	0.852488	0.911574	1.01249	0.0448734	0.382841	0.560266	0.892283
	SLC9B1	0.132633	0.145326	0.0691399	0	0.194397	0.196647	0.0710407	0.195337	0	0.695924	0.76744	0.848549	1.12661
	SLC9B2	3.11688	3.48783	5.73861	7.24592	6.9983	6.42381	9.16425	6.77169	6.07493	0.0616324	1.78322	0.0669123	1.67443
	SLC9C1	0	0.0726632	0	0	0	0	0	0	0	0.42265	0	0.42265	0
	SLC9C2	0	0	0	0	0	0	0	0	0	#DIV/0!	#DIV/0!	#DIV/0!	#DIV/0!
10	SLC10A1	0	0	0	0	0	0	0	0.0651124	0	0.42265	#DIV/0!	#DIV/0!	#DIV/0!
	SLC10A2	0	0	0	0	0	0	0	0	0	#DIV/0!	#DIV/0!	#DIV/0!	#DIV/0!
	SLC10A3	21.8182	20.2004	21.1568	19.6912	21.0597	19.9269	15.4869	18.1013	19.7435	0.104081	0.844184	0.258624	0.960467
	SLC10A4	3.24952	2.32522	2.0742	0.553124	1.61998	1.70428	1.49185	1.36736	1.88033	0.0970298	0.619635	0.0711069	0.506917
	SLC10A5	0.19895	0.0726632	0.13828	0	0.259196	0.196647	0.142081	0.0651124	0.144641	0.690461	0.858358	0.870884	1.1121
	SLC10A6	0	0	0	0	0	0	0	0	0	#DIV/0!	#DIV/0!	#DIV/0!	#DIV/0!
	SLC10A7	12.0696	13.806	12.6526	10.6753	10.1735	13.372	16.6946	8.92041	8.53383	0.640381	0.886331	0.289084	0.888199
11	SLC11A1	0	0	0	0	0	0	0	0	0	#DIV/0!	#DIV/0!	#DIV/0!	#DIV/0!
	SLC11A2	130.312	109.285	99.0775	66.3748	63.8919	62.7305	57.1167	66.9356	73.767	0.0198707	0.584097	0.0325518	0.569859
12	SLC12A1	0	0	0	0	0	0	0	0	0	#DIV/0!	#DIV/0!	#DIV/0!	#DIV/0!
	SLC12A2	35.0152	29.7919	34.9157	27.269	21.6429	30.4803	25.5746	27.4775	25.1676	0.0383396	0.784371	0.104508	0.796129
	SLC12A3	0.530533	0.653968	0.760539	0.663748	0.453593	0.524393	0.710407	0.195337	0.578565	0.434783	0.763125	0.327776	0.844062
	SLC12A4	34.1531	38.2208	39.8937	40.1568	30.4556	39.7883	43.5479	23.18	18.8033	0.36291	0.761852	0.873639	0.98337
	SLC12A5	0.265267	0.363316	0.3457	0.553124	0.194397	0.196647	0.568325	0.390675	0.433923	0.103317	1.42969	0.941615	0.969091
	SLC12A6	10.1464	12.4254	13.8971	10.3987	10.8214	13.2409	15.2027	10.7436	9.69096	0.898071	0.977193	0.659685	0.944942
	SLC12A7	34.2194	31.0998	28.5548	31.0302	36.2227	28.4483	27.0665	43.4951	31.821	0.627956	1.09064	0.840176	1.01946
	SLC12A8	6.7643	6.97566	7.05227	4.20374	4.34154	4.98173	3.33891	4.03697	4.99012	0.0247893	0.594741	0.00496718	0.65058
	SLC12A9	38.7952	41.7813	45.3558	41.0418	42.5082	41.1648	33.5312	44.6671	41.9459	0.649193	0.954038	0.852784	0.990331
13	SLC13A1	0	0	0	0	0	0	0	0	0	#DIV/0!	#DIV/0!	#DIV/0!	#DIV/0!
	SLC13A2	0	0	0	0	0	0	0	0	0	#DIV/0!	#DIV/0!	#DIV/0!	#DIV/0!
	SLC13A3	0.7958	2.17989	2.0742	3.92718	3.82314	4.52289	7.74343	3.19051	2.8205	0.202307	2.72371	0.0178607	2.43039
	SLC13A4	0.3979	0.217989	0.20742	0.331874	0.259196	0.72104	1.42081	3.1254	2.96514	0.0529169	9.12337	0.380475	1.5937
	SLC13A5	0	0	0	0.110625	0	0	0.355203	0.26045	0	0.193005	#DIV/0!	0.42265	#DIV/0!
14	SLC14A1	0	0	0	0	0	0	0	0	0	#DIV/0!	#DIV/0!	#DIV/0!	#DIV/0!
	SLC14A2	0.928433	0.581305	1.0371	0.995622	0.971986	0.917687	1.06561	1.0418	1.95266	0.229679	1.59416	0.499279	1.13289
15	SLC15A1	0.663166	0.871958	1.59022	2.26781	2.20317	2.55641	1.13665	1.23714	1.15713	0.678427	1.12977	0.0307298	2.24852
	SLC15A2	1.26002	0.653968	0.898819	0.331874	0.777589	0.262196	0.426244	0.455787	0.216962	0.0664574	0.390711	0.115158	0.487648
	SLC15A3	0	0.145326	0.20742	0.331874	0.129598	0.131098	3.05475	5.07877	3.97763	0.0206024	34.3339	0.429892	1.67988
	SLC15A4 (PhT1)	7.75905	7.84762	12.0303	26.1074	26.8268	28.1206	26.0009	23.6358	19.4542	0.00563702	2.49994	0.00226889	2.93283
	SLC15A5	0	0	0	0	0	0	0	0	0	#DIV/0!	#DIV/0!	#DIV/0!	#DIV/0!
16	SLC16A1 (MCT1)	219.707	211.014	269.715	347.693	317.256	315.881	406.779	309.024	281.978	0.103371	1.42451	0.0188873	1.40031
	SLC16A2 (MCT8)	4.11163	6.39436	5.80775	10.7859	9.13667	7.86589	6.74886	7.74838	5.56868	0.250396	1.23	0.026282	1.70338
	SLC16A3	35.5457	30.3732	24.5447	24.8906	27.6692	19.6647	16.8366	28.389	22.9979	0.183127	0.754155	0.204631	0.798382
	SLC16A4	41.9784	35.169	35.6071	17.9765	20.0877	17.4361	11.7217	13.2829	16.1275	0.00190229	0.364794	0.00704413	0.492222
	SLC16A5	1.45897	1.01728	2.21248	4.64624	2.00877	3.80185	5.18597	1.49759	2.60354	0.29391	1.98073	0.116548	2.23021
	SLC16A6	3.78005	2.61587	3.59528	3.20812	1.74957	1.44208	0.923529	1.17202	1.66337	0.0129406	0.376224	0.151719	0.640541
	SLC16A7	0	0	0	0	0	0	0	0	0	#DIV/0!	#DIV/0!	#DIV/0!	#DIV/0!
	SLC16A8	0	0	0.13828	0.0553124	0	0.0655491	0.0710407	0.0651124	0.216962	0.350448	2.55362	0.916152	0.874035
	SLC16A9	81.9674	95.9154	96.5193	81.641	80.3508	74.2671	89.014	92.5248	75.2857	0.45542	0.935942	0.0986603	0.860996
	SLC16A10	168.113	176.789	189.997	59.1289	51.1265	58.7975	19.3231	17.0595	17.9355	0.00142486	0.101548	0.000780491	0.316047
	SLC16A11	0	0.217989	0.553119	0.442499	0	0	0.639366	0.390675	0	0.743718	1.33579	0.642299	0.573847
	SLC16A12	0.265267	0.145326	0.27656	0.663748	0.323995	0.458844	0.497285	0.195337	0.795526	0.260262	2.16567	0.109164	2.10519
	SLC16A13	22.4813	22.3803	19.9814	14.879	14.7742	15.404	13.0004	17.1897	17.0677	0.030714	0.728803	0.0115268	0.694866
	SLC16A14	0.19895	0.435979	1.17538	2.71031	1.55518	2.09757	3.8362	2.53939	2.02498	0.0355028	4.6404	0.0276404	3.5149
17	SLC17A1	0	0	0	0	0	0	0.0710407	0	0	0.42265	#DIV/0!	#DIV/0!	#DIV/0!
	SLC17A2	0	0	0	0	0	0	0	0	0	#DIV/0!	#DIV/0!	#DIV/0!	#DIV/0!
	SLC17A3	0	0.217989	0.0691399	0.331874	0.129598	0.262196	0.568325	0.130225	0.578565	0.141977	4.44787	0.172103	2.52036
	SLC17A4	0	0	0	0.0553124	0	0	0	0	0	#DIV/0!	#DIV/0!	0.42265	#DIV/0!
	SLC17A5	13.9928	17.0758	24.199	21.2399	17.7549	22.0245	15.7	13.9992	14.0302	0.330377	0.791229	0.605194	1.10407
	SLC17A6	0	0.0726632	0	0	0	0	0.213122	0.130225	0.361603	0.0759459	9.70161	0.42265	0
	SLC17A7	0.0663166	0	0	0.0553124	0	0	0.213122	0.130225	0.289282	0.0366451	9.53952	0.904938	0.834064
	SLC17A8	0	0	0.0691399	0.276562	0.71279	0.917687	2.84163	2.53939	2.67586	0.000546216	116.53	0.0813743	27.5823
	SLC17A9	0	0	0.0691399	0	0	0	0	0	0.0723206	0.976166	1.046	0.42265	0
18	SLC18A1	0	0	0	0	0	0	0	0	0	#DIV/0!	#DIV/0!	#DIV/0!	#DIV/0!
	SLC18A2	0.530533	0.799295	0.553119	0.553124	0.194397	0.0655491	0.710407	1.23714	1.44641	0.135385	1.80247	0.119105	0.431807
	SLC18A3	1.06107	2.90653	1.93592	0.94031	0.907187	0.458844	0.710407	0.325562	0.795526	0.117216	0.310238	0.144753	0.390673
	SLC18B1	21.2876	23.9062	23.5767	24.7246	24.6236	25.6297	18.3285	16.6037	16.3444	0.00598263	0.745619	0.114775	1.09026
19	SLC19A1	3.38215	3.85115	4.07926	6.69279	6.8687	6.9482	9.16425	7.35771	5.71332	0.062015	1.96554	0.00182188	1.813
	SLC19A2	31.3015	33.4251	33.6711	28.154	30.1316	26.6129	33.5312	25.5241	21.5515	0.231063	0.819194	0.0272025	0.86281
	SLC19A3	2.05582	1.3806	2.35076	4.36968	4.01754	4.52289	4.5466	4.29742	3.83299	0.00399896	2.19054	0.00517302	2.23081
20	SLC20A1	47.8806	48.103	48.9511	55.9208	59.6799	54.5368	69.833	75.0095	72.9715	0.00270623	1.50284	0.0274992	1.17389
	SLC20A2	26.394	30.0826	35.0539	42.4799	37.3243	42.4758	45.1108	30.8633	32.3996	0.353645	1.18402	0.0338256	1.33595
21	SLCO1A2	0.729483	1.08995	1.10624	0.884998	1.23118	0.917687	1.34977	1.62781	2.0973	0.0607973	1.7346	0.838002	1.03698
	SLCO1B1	0	0	0	0	0	0	0	0	0	#DIV/0!	#DIV/0!	#DIV/0!	#DIV/0!
	SLCO1B3	0	0	0	0	0	0	0	0	0	#DIV/0!	#DIV/0!	#DIV/0!	#DIV/0!
	SLCO1B7	0	0	0	0	0	0	0	0	0	#DIV/0!	#DIV/0!	#DIV/0!	#DIV/0!
	SLCO1C1	0	0.0726632	0.20742	0.276562	0.0647991	0	0	0.0651124	0	0.361997	0.232476	0.853726	1.21878
	SLCO2A1 (OATP2A1)	49.8038	44.8332	47.6374	32.0812	34.6675	26.5474	33.4602	40.4999	37.0281	0.0171814	0.7801	0.00777504	0.655747
	SLCO2B1	0	0	0	0	0	0	0	0.0651124	0.0723206	0.184624	#DIV/0!	#DIV/0!	#DIV/0!
	SLCO3A1	4.44321	5.08642	3.59528	3.70593	5.18392	5.83387	5.75429	6.38102	5.78565	0.047612	1.36542	0.528239	1.12181
	SLCO4A1	0.729483	0.0726632	0.27656	0.608436	1.10158	1.37653	0.497285	0.716237	0.506244	0.38998	1.59429	0.0886626	2.86135
	SLCO4C1	4.31058	4.65044	6.01517	6.41623	4.53593	6.16161	8.16968	5.01366	5.35172	0.369916	1.23763	0.416767	1.14273
	SLCO5A1	0.0663166	0.217989	0	0.608436	0.453593	0.72104	1.9181	1.17202	1.08481	0.033049	14.6846	0.00841803	6.27165
	SLCO6A1	0.19895	0	0	0	0.129598	0	0	0	0	0.42265	0	0.786978	0.651411
22	SLC22A1	0.19895	0.0726632	0.0691399	0.165937	0.129598	0.196647	0	0.130225	0.0723206	0.464483	0.594405	0.365841	1.4444
	SLC22A2	0.0663166	0.0726632	0.0691399	0.0553124	0	0	0	0.0651124	0	0.158307	0.312861	0.108437	0.265772
	SLC22A3	1.52528	2.32522	0.898819	1.88062	1.87917	1.04879	1.06561	1.0418	1.22945	0.372123	0.702597	0.970469	1.01248
	SLC22A4	0.0663166	0.0726632	0.483979	0.387186	0.71279	0.524393	0.639366	0.586012	0.144641	0.300239	2.19921	0.126092	2.6075
	SLC22A5 (OCTN2)	7.5601	12.4254	10.5784	13.2197	11.6638	15.6007	12.0059	12.176	10.1972	0.477399	1.12483	0.146972	1.32457
	SLC22A6	0	0	0	0	0	0	0	0	0	#DIV/0!	#DIV/0!	#DIV/0!	#DIV/0!
	SLC22A7	0	0	0	0	0	0	0	0	0	#DIV/0!	#DIV/0!	#DIV/0!	#DIV/0!
	SLC22A8	0	0	0	0	0	0	0	0.0651124	0	0.42265	#DIV/0!	#DIV/0!	#DIV/0!
	SLC22A9	0	0	0	0	0	0	0	0	0	#DIV/0!	#DIV/0!	#DIV/0!	#DIV/0!
	SLC22A10	0.0663166	0	0	0	0	0	0	0	0	0.42265	0	0.42265	0
	SLC22A11	0	0	0	0	0	0	0	0.195337	0	0.42265	#DIV/0!	#DIV/0!	#DIV/0!
	SLC22A12	0	0	0	0	0	0	0	0	0	#DIV/0!	#DIV/0!	#DIV/0!	#DIV/0!
	SLC22A13	0	0	0	0	0	0	0	0	0.0723206	0.42265	#DIV/0!	#DIV/0!	#DIV/0!
	SLC22A14	0	0	0	0	0	0	0	0	0	#DIV/0!	#DIV/0!	#DIV/0!	#DIV/0!
	SLC22A15	0.59685	0.726632	0.898819	0.829685	0.647991	2.29422	1.27873	0.976687	0.795526	0.185069	1.37288	0.426648	1.69729
	SLC22A16	0	0	0	0	0	0	0	0	0	#DIV/0!	#DIV/0!	#DIV/0!	#DIV/0!
	SLC22A17 (BOCT)	25.4656	30.6639	32.2192	44.1946	33.3067	36.3797	48.3787	43.7556	34.4246	0.0708601	1.43249	0.102988	1.289
	SLC22A18	0.3979	0.653968	0.691399	0.387186	1.03678	0.589942	0.213122	0	0.0723206	0.0159416	0.16374	0.701423	1.15525
	SLC22A18AS	0	0	0	0	0	0	0	0	0	#DIV/0!	#DIV/0!	#DIV/0!	#DIV/0!
	SLC22A20	0.0663166	0.435979	0.27656	0.110625	0.323995	0.0655491	0.426244	0.130225	0.144641	0.866047	0.90018	0.527674	0.642185
	SLC22A23 (BOCT2)	11.8707	15.7679	16.7319	13.275	12.571	12.7165	15.771	7.16237	8.53383	0.250457	0.709193	0.321836	0.869103
	SLC22A24	0	0	0	0	0	0	0	0.130225	0	0.42265	#DIV/0!	#DIV/0!	#DIV/0!
	SLC22A25	0	0	0	0	0	0	0.284163	0.195337	0.0723206	0.095748	#DIV/0!	#DIV/0!	#DIV/0!
	SLC22A31	0.862116	1.16261	0.967959	1.60406	1.61998	2.22867	1.77602	1.75804	1.59105	0.00411081	1.71254	0.0415304	1.82201
23	SLC23A1	0	0	0	0	0	0	0	0	0	#DIV/0!	#DIV/0!	#DIV/0!	#DIV/0!
	SLC23A2	11.4728	17.2212	21.226	33.4087	20.4765	26.8751	29.2688	14.9759	12.0775	0.746079	1.12825	0.0981937	1.6178
	SLC23A3	0	0	0	0	0	0	0	0	0	#DIV/0!	#DIV/0!	#DIV/0!	#DIV/0!
24	SLC24A1	8.22326	8.86491	8.84991	6.41623	6.35031	8.52138	8.95112	7.03214	6.29189	0.259967	0.858782	0.153229	0.820721
	SLC24A2	0	0	0	0	0	0	0.142081	0.0651124	0.289282	0.128228	#DIV/0!	#DIV/0!	#DIV/0!
	SLC24A3	1.52528	1.08995	1.7285	1.16156	1.03678	0.72104	1.56289	1.82315	1.66337	0.340892	1.16246	0.115742	0.672092
	SLC24A4	0	0	0	0	0.0647991	0	0.0710407	0.0651124	0	0.184276	#DIV/0!	0.42265	#DIV/0!
	SLC24A5	0	0	0	0	0	0	0	0.0651124	0	0.42265	#DIV/0!	#DIV/0!	#DIV/0!
	SLC24A6	0	0	0	0.165937	0.129598	0	0.213122	0.130225	0.0723206	0.0770447	#DIV/0!	0.189607	#DIV/0!
25	SLC25A1	227.267	230.924	207.005	177.276	200.683	213.428	187.903	211.615	243.648	0.709099	0.966883	0.138155	0.889042
	SLC25A2	0.265267	0.290653	0.20742	0	0.129598	0	0.142081	0	0.361603	0.499796	0.659843	0.0213098	0.169778
	SLC25A3	1151.32	1119.3	1031.71	748.376	794.242	786.655	938.873	942.698	1118.58	0.234029	0.908495	0.00576581	0.705342
	SLC25A3P1	0.0663166	0	0	0	0	0	0	0	0	0.42265	0	0.42265	0
	SLC25A4	85.2832	91.7009	99.6998	100.005	105.687	99.2413	98.1782	94.8037	90.1114	0.683974	1.02317	0.138522	1.1021
	SLC25A5	410.633	389.329	436.688	468.496	421.453	509.841	484.426	413.269	378.164	0.729482	1.03171	0.155293	1.13192
	SLC25A6	592.208	677.657	628.551	548.035	614.23	584.501	447.272	519.207	536.185	0.0234666	0.791536	0.186038	0.920118
	SLC25A7_UCP1	0	0	0	0.0553124	0.323995	0.0655491	0.213122	0.130225	0.361603	0.0738832	#DIV/0!	0.233674	#DIV/0!
	SLC25A8_UCP2	263.476	253.376	255.818	196.248	200.035	227.324	111.676	113.035	142.905	0.0032008	0.475774	0.027933	0.807081
	SLC25A9_UCP3	0.59685	0.0726632	0.20742	0.276562	0.259196	0.131098	0.213122	0.390675	0	0.664887	0.688533	0.705084	0.760442
	SLC25A10	25.7972	30.4459	22.5396	38.4421	39.2682	40.2471	29.0556	41.1511	26.3247	0.331219	1.22529	0.0247672	1.49725
	SLC25A11	53.6502	78.1856	80.3406	104.319	99.3369	100.093	98.7465	82.8881	72.6822	0.287565	1.19861	0.0661116	1.43159
	SLC25A12	0.3979	0.799295	1.31366	3.42937	1.03678	2.75306	2.84163	1.0418	0.506244	0.476919	1.74828	0.146954	2.8752
	SLC25A13	13.396	22.5256	32.5649	74.8376	49.1177	66.8601	94.9814	33.4027	30.5916	0.285304	2.32127	0.0149403	2.78618
	SLC25A14	0	0.145326	0.27656	0.221249	0.259196	0.655491	1.20769	0.26045	0.0723206	0.400653	3.65137	0.228673	2.69252
	SLC25A15	5.50428	6.24903	7.46711	13.8834	11.0158	14.5519	15.9842	9.18085	9.25703	0.146691	1.79091	0.0114971	2.05256
	SLC25A16	9.01906	16.6399	12.5835	15.2662	11.4046	14.8796	15.2027	12.0458	12.1499	0.884726	1.03023	0.690181	1.0865
	SLC25A17	22.1498	26.3041	34.4317	49.7811	36.0931	46.4743	64.5049	35.7467	36.6665	0.187682	1.6519	0.0404687	1.59676
	SLC25A18	0.3979	0.0726632	0.3457	0.221249	0.194397	0	0.284163	0.325562	0.650885	0.39069	1.54437	0.344276	0.509207
	SLC25A19	4.97375	5.74039	5.87689	6.58217	8.48868	6.75156	7.88551	9.24597	8.02758	0.00799652	1.51643	0.085877	1.31531
	SLC25A20	14.457	14.1693	15.5565	12.6112	13.9318	12.4543	11.5796	10.2227	12.1499	0.010614	0.768446	0.0525465	0.882636
	SLC25A21	3.11688	3.41517	3.18044	4.75686	3.04556	4.91618	5.89638	3.97186	5.13476	0.08403	1.54471	0.234375	1.30951
	SLC25A22	37.4026	35.3143	28.4856	24.7799	31.1683	24.7776	27.5638	40.3046	43.6816	0.580029	1.10225	0.121438	0.797666
	SLC25A23	85.1506	107.396	123.276	115.99	111.973	107.763	97.752	94.5433	103.78	0.615978	0.937471	0.612418	1.06302
	SLC25A24	57.9607	62.999	78.6812	103.047	102.642	99.1758	100.096	80.0232	77.3107	0.114341	1.28947	0.0264931	1.52706
	SLC25A25	2.98425	3.34251	3.66442	3.5953	4.85993	5.96497	6.4647	4.49276	5.641	0.0490535	1.66131	0.155724	1.44329
	SLC25A26	4.17795	4.06914	6.36087	10.8412	9.00707	8.78358	13.924	7.35771	6.36421	0.201564	1.89252	0.0096021	1.96002
	SLC25A27	0.132633	0.363316	0.41484	0.276562	0.194397	0.262196	0.213122	0.325562	0.289282	0.788635	0.909065	0.571016	0.804967
	SLC25A28	15.3855	12.7161	9.74873	9.29247	12.7006	7.73479	9.87465	11.0691	13.7409	0.626902	0.916366	0.284845	0.785408
	SLC25A29	51.1301	53.4074	44.8027	48.2324	59.2263	56.7655	34.7389	55.3456	54.0958	0.827692	0.965448	0.30774	1.09966
	SLC25A30	23.0782	18.0205	23.5767	16.9809	19.7637	19.2059	16.9787	20.25	25.3845	0.832253	0.968115	0.239857	0.865097
	SLC25A31	0	0	0	0	0	0	0	0	0	#DIV/0!	#DIV/0!	#DIV/0!	#DIV/0!
	SLC25A32	23.4098	28.9199	33.1872	55.8102	49.0529	51.0627	44.4004	45.9043	36.088	0.0309516	1.47798	0.00359746	1.82333
	SLC25A33	19.696	18.6018	17.0776	23.1759	25.4012	22.0245	21.5964	25.3287	27.1925	0.045206	1.33846	0.0174265	1.27496
	SLC25A34	0	0	0	0	0	0	0	0	0	#DIV/0!	#DIV/0!	#DIV/0!	#DIV/0!
	SLC25A35	2.71898	1.88924	2.21248	1.65937	2.20317	2.55641	1.27873	2.21382	2.0973	0.343852	0.819542	0.725627	0.941099
	SLC25A36	21.8182	30.5185	33.602	33.5746	30.5852	30.9392	33.5312	31.5795	33.5567	0.351857	1.14811	0.481454	1.10659
	SLC25A37	6.83061	10.1728	7.53625	9.4031	8.74787	7.73479	13.2136	10.9389	13.1623	0.031888	1.52059	0.718313	1.05485
	SLC25A38	7.82536	9.30089	13.2749	25.3884	16.6534	22.8766	30.9027	13.2178	9.18471	0.371235	1.7534	0.0270797	2.13539
	SLC25A39	201.072	203.021	163.378	152.33	148.908	145.519	141.655	179.645	200.473	0.52092	0.919471	0.0860336	0.787279
	SLC25A40	13.7939	14.5326	13.344	14.5471	9.97905	13.7653	11.2244	12.3714	14.5364	0.350247	0.915089	0.511546	0.918912
	SLC25A41	0	0	0	0	0	0	0	0	0	#DIV/0!	#DIV/0!	#DIV/0!	#DIV/0!
	SLC25A42	0.729483	1.23527	0.760539	1.21687	1.03678	1.31098	1.63394	2.01849	1.15713	0.090536	1.76478	0.225186	1.30798
	SLC25A43	8.28958	8.93757	7.32883	2.71031	2.85116	2.68751	5.18597	5.7299	5.2794	0.0177559	0.659524	0.00678562	0.335925
	SLC25A44	42.31	39.3108	34.3625	37.2252	44.3226	38.2807	36.5149	41.4115	51.9262	0.432267	1.11958	0.70951	1.03315
	SLC25A45	2.12213	1.67125	1.65936	0.829685	0.71279	0.786589	0.639366	0.5209	0.650885	0.0109994	0.332154	0.0169244	0.427136
	SLC25A46	59.685	45.7778	50.4721	54.9805	46.2017	49.6862	46.3185	50.5273	49.6842	0.529163	0.939687	0.746737	0.967509
	SLC25A47	0	0	0	0	0.0647991	0.0655491	0	0	0	#DIV/0!	#DIV/0!	0.183517	#DIV/0!
	SLC25A48	7.62641	9.44621	8.08937	8.35216	7.64629	7.2104	2.6285	3.58118	3.1821	0.00348751	0.373253	0.377225	0.922377
	SLC25A49_MTCH1	0	0.363316	0.553119	2.71031	0.971986	2.35977	4.83077	0.455787	0.289282	0.405974	6.08427	0.0736538	6.593
	SLC25A50-MTCH2	142.78	140.531	140.008	130.427	146.381	139.03	117.075	139.015	147.968	0.557054	0.954501	0.644943	0.982327
	SLC25A51	15.9823	14.8233	19.0826	26.8818	23.5869	26.5474	23.7276	20.25	22.564	0.0291857	1.33381	0.00595318	1.54377
	SLC25A51P1	0	0	0	0	0	0	0	0	0	#DIV/0!	#DIV/0!	#DIV/0!	#DIV/0!
	SLC25A52	0	0.0726632	0	0	0.0647991	0	0	0	0	0.42265	0	0.93955	0.891773
	SLC25A53	0	0	0.0691399	0	0	0	0	0	0	0.42265	0	0.42265	0
26	SLC26A1	0.0663166	0.145326	0.13828	0.110625	0	0	0	0.26045	0.216962	0.657323	1.36433	0.158137	0.31614
	SLC26A2	7.29483	9.80953	7.53625	7.85435	6.09111	7.53814	11.3665	7.09726	6.65349	0.931445	1.01934	0.345643	0.871878
	SLC26A3	0	0	0	0	0	0	0	0	0	#DIV/0!	#DIV/0!	#DIV/0!	#DIV/0!
	SLC26A4	0	0	0.27656	0.497811	0.0647991	0.262196	0	0.130225	0.144641	0.995979	0.993876	0.310216	2.98238
	SLC26A4-AS1	0.132633	0	0	0.0553124	0	0	0.0710407	0	0	0.709245	0.535617	0.63204	0.417032
	SLC26A5	0	0.0726632	0	0	0	0.0655491	0	0	0	0.42265	0	0.945573	0.902095
	SLC26A6	11.4065	15.6952	15.5565	12.3347	19.3749	13.1098	21.1701	24.9381	25.6015	0.00797272	1.68103	0.800497	1.05066
	SLC26A7	0	0	0	0.110625	0.129598	0	0.0710407	0.0651124	0	0.184276	#DIV/0!	0.186038	#DIV/0!
	SLC26A8	0	0.0726632	0.0691399	0.0553124	0.259196	0	0.142081	0.195337	0.216962	0.0134252	3.90951	0.546826	2.21792
	SLC26A9	0.19895	0.0726632	0	0.110625	0.129598	0	0.0710407	0.130225	0.216962	0.537409	1.53979	0.890465	0.88443
	SLC26A10	0.19895	0	0	0.110625	0	0	0.213122	0.195337	0.144641	0.210822	2.7801	0.722912	0.556043
	SLC26A11	6.10113	10.4635	9.54131	10.0668	6.7391	7.01375	10.3009	7.74838	7.59366	0.92808	0.982265	0.678651	0.912425
27	SLC27A1	8.95275	11.2628	10.0944	11.2837	8.81267	9.63572	12.3611	10.0273	8.89543	0.805155	1.03213	0.854722	0.980935
	SLC27A2	4.90743	4.21446	5.25463	6.96936	6.9983	7.66924	8.59592	3.77652	3.1821	0.841407	1.08194	0.00409775	1.50502
	SLC27A3	13.5949	12.4981	15.7639	16.0959	15.8758	15.0107	15.771	14.1945	12.8731	0.810138	1.02345	0.210114	1.12245
	SLC27A4	0.729483	0.508642	0.829679	1.99124	0.518392	0.983236	1.20769	0.781349	0.867847	0.184297	1.3816	0.389105	1.68917
	SLC27A5	0.530533	0.944621	0.691399	0.94031	0.71279	0.196647	1.06561	0.781349	0.361603	0.956409	1.01939	0.701252	0.853774
	SLC27A6	2.05582	1.67125	1.86678	3.04218	1.42558	2.16312	2.20226	1.5627	2.24194	0.616	1.07384	0.539753	1.18539
28	SLC28A1	0	0	0	0	0	0	0	0.130225	0	0.42265	#DIV/0!	#DIV/0!	#DIV/0!
	SLC28A2	0.0663166	0.145326	0	0.0553124	0.0647991	0	0.0710407	0	0.361603	0.584441	2.04421	0.561263	0.567519
	SLC28A3	0.3979	0.217989	0.20742	0.663748	1.23118	0.72104	1.13665	1.30225	0.867847	0.0107745	4.01641	0.0675498	3.17739
29	SLC29A1 (ENT1)	62.2713	70.0473	64.0236	60.6776	65.2526	66.7945	53.8488	75.27	67.2581	0.998742	1.00018	0.708209	0.981576
	SLC29A2	15.916	10.5362	12.0303	8.68404	10.303	8.32473	8.09864	10.0273	10.9204	0.179886	0.754794	0.133462	0.709721
	SLC29A3	21.354	20.9997	23.5767	24.5034	20.2821	20.9757	21.5253	23.766	25.5292	0.319592	1.07417	0.972805	0.997434
	SLC29A4	22.6803	23.5429	26.8954	36.0637	29.1596	30.087	30.1212	25.5241	29.0729	0.111207	1.15864	0.0547151	1.3035
30	SLC30A1	83.4926	77.9676	83.7285	88.2232	88.1267	73.1528	52.2859	66.1542	77.3107	0.143181	0.798368	0.808289	1.01759
	SLC30A2	6.89693	5.66773	5.11635	3.37405	5.18392	2.35977	1.34977	3.19051	1.51873	0.00822294	0.342685	0.0945785	0.617484
	SLC30A3	0	0	0	0	0	0	0.0710407	0	0	0.42265	#DIV/0!	#DIV/0!	#DIV/0!
	SLC30A4	7.02956	8.50159	8.08937	4.70155	7.19269	4.58844	3.12579	4.94855	5.56868	0.025722	0.577592	0.0888031	0.697812
	SLC30A5	4.04531	6.46702	9.74873	15.2109	11.5342	12.7165	22.0936	8.26928	5.35172	0.427453	1.76272	0.0392234	1.94766
	SLC30A6	0	0.363316	0.27656	0.331874	0.518392	0.655491	0.568325	0.195337	0.433923	0.295441	1.87159	0.117594	2.3532
	SLC30A7	16.2476	18.6018	18.1838	22.7887	18.1437	26.4818	28.4873	16.9292	14.7534	0.634704	1.13457	0.177651	1.27117
	SLC30A8	1.12738	1.30794	1.24452	0.442499	0.0647991	0.196647	0.213122	0.26045	0.0723206	0.000178995	0.148347	0.00464854	0.191298
	SLC30A9	63.1998	64.5249	69.1399	81.4198	71.9917	76.4958	99.1728	74.6189	72.7545	0.186791	1.25236	0.0347474	1.16784
	SLC30A10	0.99475	0.581305	0.691399	0.221249	0.647991	0.327745	0.497285	0.390675	0.578565	0.150918	0.646771	0.115779	0.527898
31	SLC31A1	69.1683	64.2342	61.0506	72.1273	67.5206	76.4958	76.2266	69.4099	68.7769	0.118473	1.10265	0.108764	1.11155
	SLC31A2	0.464216	0.508642	0.27656	0.387186	0.259196	0	0.142081	0.26045	0.144641	0.060704	0.437942	0.221909	0.517347
32	SLC32A1	0	0	0	0	0	0	0.426244	1.0418	1.01249	0.0540646	#DIV/0!	#DIV/0!	#DIV/0!
33	SLC33A1	27.7867	23.4702	29.8684	23.7843	25.3364	27.7928	22.5909	23.4405	26.9756	0.313436	0.899928	0.567204	0.948083
34	SLC34A1	0	0	0.0691399	0	0	0	0	0	0	0.42265	0	0.42265	0
	SLC34A2	11.2075	9.73686	12.0303	5.91842	5.44312	7.66924	1.77602	2.47427	2.67586	0.0022321	0.210044	0.00817792	0.577133
	SLC34A3	0	0.0726632	0.13828	0.276562	0	0.0655491	0.568325	0.195337	0.144641	0.218342	4.30592	0.670049	1.62182
35	SLC35A1	15.1865	18.5291	21.7791	10.454	10.8214	10.2257	10.514	11.4598	10.7758	0.0547782	0.590139	0.0511458	0.567642
	SLC35A2	69.3672	75.1337	64.0236	54.372	62.8551	45.5566	47.242	53.1969	58.5797	0.0227745	0.762589	0.0726415	0.780646
	SLC35A3	0	0	0	0	0.0647991	0	0	0	0	#DIV/0!	#DIV/0!	0.42265	#DIV/0!
	SLC35A4	203.924	177.661	170.222	174.842	197.961	165.053	133.699	172.353	194.687	0.464702	0.907451	0.758616	0.974717
	SLC35A5	29.1793	30.9545	34.3625	38.8846	32.9179	35.9209	44.8977	32.426	36.3772	0.217502	1.20323	0.128534	1.13997
	SLC35B1	111.147	98.5313	98.5935	81.807	101.087	92.5553	76.4398	92.7852	103.057	0.264472	0.883253	0.197425	0.893527
	SLC35B2	6.3664	10.6815	12.0995	29.5921	16.5238	22.7455	39.5697	11.2645	9.98024	0.388646	2.08644	0.0546619	2.36253
	SLC35B3	29.5772	39.4561	43.5582	39.9908	26.6972	40.9026	55.6248	35.2909	36.0156	0.581294	1.12736	0.801088	0.955585
	SLC35B4	50.9975	48.103	47.8448	54.8145	52.228	51.8493	54.8434	55.9967	47.7316	0.269911	1.07912	0.0445997	1.0813
	SLC35C1	4.70848	6.46702	6.84485	11.9475	8.61827	12.3888	12.4321	5.53456	6.07493	0.464548	1.33414	0.0330204	1.82874
	SLC35C2	92.7107	85.7425	72.4586	65.3792	69.4646	64.8936	70.6144	80.1534	78.2509	0.352833	0.912746	0.0954033	0.796046
	SLC35D1	11.6054	14.9686	22.9545	27.8221	21.5781	26.023	26.7113	12.0458	8.02758	0.897937	0.944602	0.107124	1.52282
	SLC35D2	3.78005	5.08642	7.19055	15.3768	12.1822	15.2729	20.6018	5.99034	4.33923	0.439626	1.92635	0.00351459	2.66749
	SLC35D3	0	0	0	0	0	0	0	0	0	#DIV/0!	#DIV/0!	#DIV/0!	#DIV/0!
	SLC35E1	49.1406	47.5217	51.5784	50.8874	52.4224	45.1633	47.8104	42.3882	40.7888	0.0953163	0.883613	0.977229	1.00157
	SLC35E2	16.3139	22.3803	20.8803	56.5845	56.5696	48.2441	70.1882	61.9219	63.0635	0.000269329	3.27613	0.00106008	2.70919
	SLC35E2B	63.3987	70.7013	70.7993	74.3398	77.7589	73.3494	72.8877	72.405	82.3008	0.140051	1.11076	0.0888106	1.10029
	SLC35E3	12.9317	17.0758	18.5295	25.9968	16.0702	23.1388	27.3507	14.5201	16.7784	0.495707	1.20834	0.195206	1.34342
	SLC35E4	1.65792	1.67125	1.31366	2.04656	1.81437	1.76983	1.56289	1.36736	1.73569	0.963492	1.00498	0.0918327	1.21279
	SLC35F1	6.03481	6.46702	3.59528	4.25905	3.88794	5.57167	5.68325	7.22748	6.94277	0.302882	1.23336	0.494441	0.852244
	SLC35F2	77.7894	74.5524	54.2057	33.6299	59.8743	40.9682	32.8918	77.8094	82.0838	0.809789	0.933369	0.0893792	0.651048
	SLC35F3	0.862116	0.508642	0.483979	0.442499	0.71279	0.589942	0.497285	1.17202	0.650885	0.557305	1.25096	0.815692	0.940958
	SLC35F4	0	0.217989	0	0	0	0	0	0.130225	0	0.750698	0.597391	0.42265	0
	SLC35F5	30.9699	36.3316	46.8077	43.3649	41.925	38.6084	46.4606	39.0675	33.9907	0.775778	1.04741	0.561584	1.08579
	SLC35G1	2.58635	2.17989	2.62732	3.42937	3.75834	3.80185	6.32262	4.03697	4.41155	0.0684743	1.99784	0.00330997	1.48637
	SLC35G2	0	0	0	0.0553124	0.129598	0.0655491	0.284163	0.195337	0.216962	0.0130116	#DIV/0!	0.0695305	#DIV/0!
	SLC35G3	0	0.145326	0.0691399	0.221249	0.129598	0.131098	0.142081	0.130225	0	0.771133	1.26969	0.167148	2.24719
	SLC35G5	0.19895	0	0.20742	0.110625	0.259196	0.0655491	0.142081	0	0.216962	0.87351	0.883538	0.919322	1.07136
	SLC35G6	0	0	0	0	0	0.0655491	0.142081	0	0	0.42265	#DIV/0!	0.42265	#DIV/0!
36	SLC36A1	1.5916	1.30794	2.4199	9.67966	3.36955	6.16161	18.3285	2.21382	2.16962	0.393847	4.26961	0.122246	3.61144
	SLC36A2	0	0.0726632	0	0	0	0	0	0	0	0.42265	0	0.42265	0
	SLC36A3	0	0	0	0	0	0	0	0.195337	0	0.42265	#DIV/0!	#DIV/0!	#DIV/0!
	SLC36A4	8.22326	11.1901	20.8111	35.234	26.2436	31.988	41.0615	18.8175	14.1748	0.310035	1.84101	0.0228904	2.3236
37	SLC37A1	0	0	0	0	0	0	0	0	0	#DIV/0!	#DIV/0!	#DIV/0!	#DIV/0!
	SLC37A2	0.0663166	0.217989	0.3457	0.110625	0	0.0655491	0.284163	0.0651124	0.0723206	0.55583	0.669193	0.193316	0.279638
	SLC37A3	24.5372	30.3005	43.489	62.8348	51.3856	58.732	62.8	44.9927	36.5219	0.190998	1.4677	0.0274133	1.75896
	SLC37A4	0.663166	0.217989	0.27656	0.331874	0.388794	0.262196	0.710407	0.130225	0.216962	0.891302	0.913517	0.721292	0.848969
38	SLC38A1	41.05	60.2378	58.2158	77.6032	57.0232	73.6116	97.894	50.9179	45.7066	0.564189	1.21952	0.1374	1.30554
	SLC38A2	288.477	267.4	326.963	324.628	267.62	337.053	349.875	260.515	248.493	0.84014	0.972864	0.605629	1.05263
	SLC38A3	0.59685	0.363316	0.0691399	0.995622	0.453593	1.17988	1.27873	1.5627	2.4589	0.0411155	5.14942	0.12381	2.55425
	SLC38A4	0.530533	1.30794	1.3828	2.04656	0.907187	1.44208	3.69411	0.846462	1.44641	0.401697	1.85858	0.413017	1.36462
	SLC38A5	1.52528	2.39788	2.00506	3.20812	3.17515	2.35977	1.9181	2.21382	2.0973	0.736702	1.05077	0.0671882	1.47482
	SLC38A6	4.84111	5.44974	8.71163	11.7262	10.5622	10.4879	11.6507	7.03214	7.81062	0.25376	1.39421	0.0504163	1.72484
	SLC38A7	48.2122	42.7259	38.6492	30.0899	34.3435	31.9224	39.1434	41.9324	48.3825	0.991713	0.999004	0.0406051	0.743559
	SLC38A8	0.0663166	0	0	0.0553124	0	0	0.142081	0	0.144641	0.262753	4.32354	0.904938	0.834064
	SLC38A9	3.84637	6.68501	8.43507	15.1003	11.2102	19.4681	21.9516	6.77169	6.65349	0.395526	1.86523	0.0437753	2.41366
	SLC38A10	62.5366	67.5767	75.0168	76.5523	74.1301	80.9531	73.9533	70.9726	67.2581	0.606624	1.03439	0.119206	1.12921
	SLC38A11	0	0	0	0	0	0	0	0	0	#DIV/0!	#DIV/0!	#DIV/0!	#DIV/0!
39	SLC39A1	335.695	320.081	278.565	268.265	312.267	237.943	215.608	268.459	274.384	0.0818509	0.81175	0.23645	0.875992
	SLC39A2	0	0	0	0.0553124	0	0.131098	0	0.0651124	0.0723206	0.184624	#DIV/0!	0.243623	#DIV/0!
	SLC39A3	13.1307	19.9824	23.1619	44.7477	30.1964	47.3264	42.9086	26.3054	19.5989	0.254861	1.5782	0.0342011	2.17273
	SLC39A4	1.32633	1.88924	2.35076	2.54437	1.81437	3.40855	4.33348	4.36253	2.89282	0.0329731	2.08195	0.262678	1.39541
	SLC39A5	0	0.0726632	0.0691399	0	0.0647991	0	0.0710407	0.130225	0	0.68287	1.41933	0.468206	0.456965
	SLC39A6	2.3874	3.70582	4.77065	6.2503	4.53593	6.55491	14.4923	3.84163	4.04995	0.389118	2.0604	0.0821628	1.59622
	SLC39A7	318.452	266.02	251.669	211.072	216.17	177.966	199.269	227.308	244.227	0.0959439	0.80226	0.0419465	0.72381
	SLC39A8	51.8596	58.3485	61.5345	51.3299	58.7079	51.5216	46.4606	44.9276	50.1905	0.0510562	0.824365	0.416781	0.940706
	SLC39A9	43.3048	52.6808	57.6627	51.9383	50.0897	53.7502	46.3896	39.7837	42.4522	0.175778	0.837142	0.883572	1.01386
	SLC39A10	4.84111	4.79577	5.60033	10.5093	7.0631	7.4726	5.11493	4.36253	4.77316	0.389484	0.935251	0.0877222	1.64368
	SLC39A11	3.24952	3.05185	5.25463	8.5181	3.56395	5.96497	9.94569	2.0836	2.74818	0.716215	1.27877	0.27022	1.5617
	SLC39A12	0	0	0	0	0	0	0	0.0651124	0	0.42265	#DIV/0!	#DIV/0!	#DIV/0!
	SLC39A13	2.45372	3.92381	4.01012	6.85873	5.24872	6.8171	6.1095	3.90675	3.68835	0.307098	1.31932	0.0178052	1.82183
	SLC39A14	24.2056	20.491	24.9595	33.1321	30.4556	39.395	51.5045	36.7234	35.9433	0.0607735	1.78263	0.0335996	1.47844
40	SLC40A1	22.415	24.5601	19.774	15.3768	14.3854	15.0763	14.7054	11.1342	16.6337	0.0197397	0.636313	0.0295903	0.671746
41	SLC41A1	22.8792	14.8959	14.1045	17.6446	21.9669	17.6983	21.9516	30.6028	33.846	0.0670022	1.6654	0.605763	1.10467
	SLC41A2	0.928433	2.32522	2.90388	2.98687	1.36078	2.94971	4.04932	1.5627	0.723206	0.962207	1.02886	0.6576	1.18511
	SLC41A3	79.9115	74.1164	67.1349	48.7302	48.4049	45.9499	39.9959	54.1084	53.3726	0.0153755	0.666825	0.0154864	0.646967
42	SLC42A1_RHAG	0	0	0.0691399	0	0	0	0	0	0.0723206	0.976166	1.046	0.42265	0
	SLC42A2_RHBG	0	0	0	0	0	0	0.0710407	0	0.216962	0.271656	#DIV/0!	#DIV/0!	#DIV/0!
	SLC42A3_RHCG	0	0	0.20742	0	0	0.0655491	0	0	0	0.42265	0	0.571341	0.316021
43	SLC43A1	0	0	0	0.165937	0.0647991	0.262196	0.0710407	0.130225	0.0723206	0.0428825	#DIV/0!	0.102189	#DIV/0!
	SLC43A2	40.0552	38.0028	38.9949	28.9837	38.2962	30.1526	28.7004	35.9421	31.6041	0.0715361	0.822248	0.15041	0.832379
	SLC43A3	21.7519	21.0723	24.8212	30.3112	30.7147	31.398	24.6511	19.664	19.7435	0.587945	0.946976	0.0138788	1.3663
44	SLC44A1	69.8977	72.7358	70.2462	72.9017	71.3438	75.9058	79.6366	80.9348	84.6874	0.00691021	1.1521	0.216705	1.03416
	SLC44A2	459.442	444.481	456.807	379.553	373.307	369.369	365.433	328.167	352.78	0.00464116	0.768984	0.000347196	0.824726
	SLC44A3	7.29483	5.88572	6.08431	4.14843	4.98953	3.8674	4.40452	7.22748	9.04007	0.767408	1.07305	0.0222207	0.675081
	SLC44A4	0.19895	0.363316	0.760539	0.276562	0.647991	0.262196	1.06561	0.455787	0.795526	0.244131	1.75152	0.839661	0.897146
	SLC44A5	6.7643	6.03104	8.50421	3.20812	2.72156	3.343	4.1914	3.90675	4.33923	0.0526889	0.583927	0.0258079	0.435346
45	SLC45A1	1.39265	1.3806	0.691399	0.331874	0.323995	0.983236	0.639366	0.586012	1.30177	0.392931	0.72941	0.128901	0.473094
	SLC45A2	0	0	0	0	0	0.0655491	0	0	0.0723206	0.42265	#DIV/0!	0.42265	#DIV/0!
	SLC45A3	2.45372	2.61587	2.69646	2.15718	2.13837	2.22867	2.91267	3.45096	3.61603	0.0615016	1.28504	0.0180505	0.840095
	SLC45A4	10.0801	7.99295	6.91399	8.0756	8.22948	10.6845	9.37737	10.6133	9.54631	0.239644	1.18209	0.623524	1.08014
46	SLC46A1	45.8248	45.7051	46.2546	30.7537	34.9915	31.1358	15.771	23.8312	26.2524	0.0168008	0.477953	0.0089122	0.703134
	SLC46A2	0	0	0	0	0	0	0	0.0651124	0	0.42265	#DIV/0!	#DIV/0!	#DIV/0!
	SLC46A3	0.928433	0.435979	0.691399	0.829685	0.453593	0.852138	1.42081	0.26045	0.433923	0.963003	1.02888	0.896905	1.03872
47	SLC47A1	0	0	0	0.110625	0	0.0655491	0.142081	0.0651124	0	0.234609	#DIV/0!	0.208984	#DIV/0!
	SLC47A2	0.265267	0.290653	0.0691399	0.221249	0.194397	0.0655491	0	0.0651124	0.144641	0.180591	0.335574	0.606008	0.76984
48	SLC48A1	27.2561	31.6085	40.7926	54.538	41.601	68.171	39.7117	23.2451	19.3096	0.485139	0.825495	0.0880612	1.64875
49	SLC49A1_FLVCR1	9.81486	8.71958	9.81787	16.815	10.627	16.5184	26.7113	17.385	15.9828	0.086471	2.11902	0.118625	1.5505
	SLC49A1_FLVCR2	9.01906	7.77496	7.05227	5.97373	5.37832	8.45583	8.80904	7.09726	8.82311	0.735081	1.03703	0.30239	0.830648
50	SLC50A1	54.5786	71.8639	59.2529	55.8102	62.5959	54.4713	48.6629	50.397	49.1057	0.13493	0.797896	0.512527	0.930973
51	SLC51A	0.0663166	0.0726632	0.20742	0.110625	0	0.458844	0.284163	0.195337	0.144641	0.207569	1.8018	0.652359	1.64396
	SLC51B	0.0663166	0	0	0	0	0	0	0	0	0.42265	0	0.42265	0
52	SLC52A1	0.132633	0.0726632	0.13828	0.0553124	0.129598	0.131098	0	0	0	0.0320009	0	0.792776	0.919763
	SLC52A2	37.8005	43.6706	46.3238	66.5408	70.631	68.171	53.2095	51.1784	49.4673	0.0579174	1.20392	0.00324963	1.60682
	SLC52A3	2.52003	3.19718	1.7285	1.65937	2.78636	1.04879	1.42081	1.82315	2.02498	0.223448	0.707647	0.383584	0.737944
53	SLC53A1_XPR1	116.784	125.635	155.496	152.386	128.237	128.28	120.84	104.961	99.0792	0.163019	0.81646	0.81081	1.02762
54	SLC54A1_MPC1	10.8096	13.9513	16.5936	45.0243	34.6675	42.2136	52.5701	36.2676	34.2799	0.0340411	2.97713	0.00426021	2.94781
	SLC54A2_MPC2	81.6358	96.9327	108.342	102.77	91.6907	93.2108	104.501	92.3946	87.4356	0.931067	0.991008	0.97815	1.00265
	SLC54A3_MPC1L	0.0663166	0.0726632	0	0	0.129598	0	0	0.26045	0	0.691523	1.87401	0.953094	0.932496
55	SLC55A1_LETM1	42.6416	42.8713	43.9039	52.5467	49.3769	57.4865	59.6742	56.0618	59.8091	0.00342571	1.35643	0.0480985	1.23176
	SLC55A2_LETM2	0.19895	0.363316	0.20742	0.553124	0.453593	0.524393	0.284163	0.455787	0.289282	0.327928	1.33721	0.0234543	1.98927
	SLC55A3_LETMD1	10.9422	15.1866	17.0084	15.7087	12.9598	17.5672	18.2575	11.3947	13.9579	0.956134	1.01096	0.670646	1.07183
56	SLC56A1_SFXN1	165.394	135.299	142.428	142.651	150.139	149.386	116.08	143.117	161.203	0.662511	0.948726	0.975961	0.997869
	SLC56A2_SFXN2	17.7065	24.4875	27.9325	40.7099	37.5834	40.1816	32.6077	27.8681	24.9506	0.250098	1.21817	0.0242609	1.68944
	SLC56A3_SFXN3	18.2371	12.8614	15.0725	21.9037	22.6797	22.5489	8.16968	7.48793	11.4266	0.0351619	0.586608	0.0435611	1.45399
	SLC56A4_SFXN4	15.916	14.8959	15.4182	17.0915	15.9406	18.747	18.0443	16.6688	19.0203	0.050312	1.1623	0.139643	1.12003
	SLC56A5_SFXN5	30.6383	23.8335	24.1298	23.2312	22.7445	19.4681	17.2629	23.766	19.8882	0.115033	0.77501	0.178103	0.8326
57	SLC57A1_NIPA1	15.717	13.7333	14.312	10.8965	13.0246	9.11132	11.8638	13.2178	16.9953	0.758562	0.961488	0.0673289	0.754815
	SLC57A2_NIPA2	21.0224	18.2385	25.3744	37.7783	27.7988	45.6877	65.8547	24.873	26.6863	0.318031	1.81656	0.0797334	1.72143
	SLC57A3_NIPAL1	27.4551	24.7055	24.8904	15.93	23.7813	17.2394	9.44841	16.0177	14.9704	0.0151159	0.524801	0.0965382	0.739129
	SLC57A4_NIPAL2	0.99475	1.16261	1.31366	0.995622	0.71279	0.589942	0.923529	1.0418	0.723206	0.117063	0.774566	0.0652389	0.662155
	SLC57A5_NIPAL3	24.2719	23.8335	23.5076	20.2443	21.3189	18.1571	20.886	17.5804	22.4194	0.126047	0.850205	0.044209	0.833931
	SLC57A6_NIPAL4	8.7538	7.7023	7.05227	6.47154	7.38709	7.66924	19.252	22.9847	21.2622	0.00203568	2.70112	0.347714	0.915754
58	SLC58A1_MAGT1	82.8295	81.6007	93.2698	94.5841	76.8517	103.961	110.966	102.096	87.2186	0.166816	1.16523	0.551963	1.06867
	SLC58A2_TUSC3	126.93	125.78	134.339	113.943	114.759	135.556	167.372	109.584	105.95	0.951219	0.989295	0.40037	0.941116
59	SLC59A1_MFSD2A	0.132633	0.363316	0.3457	0.497811	0.71279	0.72104	0.923529	0.976687	0.795526	0.00347821	3.20293	0.0251213	2.29507
	SLC59A2_MFSD2B	0.132633	0	0	0.221249	0	0.0655491	0	0	0.0723206	0.715695	0.545267	0.55608	2.16234
60	MFSD4	0	0	0	0	0	0	0	0	0	#DIV/0!	#DIV/0!	#DIV/0!	#DIV/0!
61	SLC61A1_MFSD5	0.132633	0	0.27656	0	0.0647991	0	0.213122	0	0	0.574351	0.520835	0.284785	0.158358
62	SLC62A1_ANKH	1.65792	1.96191	1.31366	3.31874	2.78636	3.4741	1.42081	2.6045	0.867847	0.982153	0.991827	0.00539898	1.94167
63	SLC63A1_SPNS1	10.3454	11.9168	15.3491	27.2137	18.0789	27.6617	25.2905	11.9156	11.5713	0.502791	1.29688	0.045463	1.9397
	SLC63A2_SPNS2	32.8931	36.9129	30.2141	37.8336	46.5905	29.4315	30.0502	43.5602	36.5219	0.496862	1.1011	0.458673	1.13833
	SLC63A3_SPNS3	0	0	0	0	0	0	0	0	0	#DIV/0!	#DIV/0!	#DIV/0!	#DIV/0!
64	SLC64A1_TMEM165	157.369	179.333	160.75	136.898	140.484	128.476	128.442	133.155	131.623	0.0322083	0.790467	0.0284426	0.815874
65	SLC65A1_NPC1	27.2561	34.733	30.629	37.8336	33.2419	37.4941	41.4167	40.2395	38.9085	0.0387681	1.30174	0.121347	1.17223
	NPC2	362.686	404.225	391.055	314.229	326.587	321.912	333.394	305.182	314.884	0.0135085	0.823392	0.025966	0.831396
	SLC65A2_NPC1L1	0	0	0.13828	0	0	0	0.568325	0.976687	0.940167	0.0177352	17.9721	0.42265	0
66	SLC66A1_PQLC2	31.6994	35.605	33.9477	36.2849	42.1842	34.3477	37.7936	34.4445	31.5318	0.717759	1.02487	0.240532	1.11422
	SLC66A2_PQLC1	19.5634	20.7817	17.0776	17.534	18.9861	17.7638	13.4267	13.7387	18.731	0.14491	0.799274	0.447775	0.94534
	SLC66A3_PQLC3	30.0414	22.7436	20.6037	20.189	21.9021	16.3217	13.0004	18.0361	22.9979	0.187343	0.736279	0.221891	0.795937
	SLC66A4_CTNS	3.5811	4.43245	5.87689	14.2153	11.0806	13.962	15.5579	8.13906	6.94277	0.167879	2.20581	0.00361187	2.82625
	SLC66A5_MPDU1	99.6076	96.7873	84.6273	81.807	79.8972	74.6604	69.833	61.9219	63.3528	0.0113867	0.694279	0.0652902	0.841089
